# Supplementary material for: Bis{(E)-N′-[2,4-bis(trifluoro­meth­yl)benzyl­idene]isonicotinohydrazide} monohydrate
Source: Acta Crystallogr Sect E Struct Rep Online. 2010 Jul 3;66(Pt 8):o1918–9. doi: 10.1107/S1600536810025493 (PMC3007333; doi:10.1107/S1600536810025493)
Supplement: Supplementary file 1 [file e-66-o1918-sup1.cif]

##############################################################################
###                                                                        ###
###        Electronic paper (Acta Crystallographica Section E)             ###
###                                                                        ###
##############################################################################
#                                                                            #
# This CIF contains the data in a paper accepted for publication in Acta     #
# Crystallographica Section E. It conforms to the requirements of Notes      #
# for Authors for Section E, and has been peer reviewed under the auspices   #
# of the IUCr Commission on Journals.                                        #
#                                                                            #
# Full details of the Crystallographic Information File format               #
# are given in the paper "The Crystallographic Information File (CIF):       #
# a New Standard Archive File for Crystallography" by S. R. Hall, F. H.      #
# Allen and I. D. Brown [Acta Cryst. (1991), A47, 655-685].                  #
#                                                                            #
# The current version of the core CIF dictionary is obtainable from          #
# ftp://ftp.iucr.org/pub/cif_core.dic. The current version number is 2.4.    #
#                                                                            #
# Software is freely available for graphical display of the structure(s) in  #
# this CIF.  For information consult the CIF home page http://www.iucr.org/  #
# cif/home.html                                                              #
#                                                                            #
# This file may be used for bona fide research purposes within the           #
# scientific community so long as proper attribution is given to the journal # 
# article from which it was obtained.                                        #
#                                                                            #
##############################################################################
                                             
data_global
_audit_creation_method     'form.cif (version 2.0)'
_journal_data_validation_number     ?
_journal_date_recd_electronic     2010-06-15
_journal_date_accepted     2010-06-29
_journal_name_full     'Acta Crystallographica, Section E'
_journal_year     2010
_journal_volume     66
_journal_issue      8
_journal_page_first     o1918
_journal_page_last     o1919
_journal_paper_category     QO
_journal_coeditor_code     LH5074
_publ_contact_author_name     'Prof. Fun, Hoong-Kun'
_publ_contact_author_address
;
      X-ray Crystallography Unit
      School of Physics
      Universiti Sains Malaysia
      11800 USM, Penang
      MALAYSIA
;
_publ_contact_author_email     'hkfun@usm.my'
_publ_contact_author_fax     '6 04 6579150'
_publ_contact_author_phone     '6 04 6533652'
_publ_section_title
;
Bis{(<i>E</i>)-<i>N</i>'-[2,4-\
bis(trifluoromethyl)benzylidene]isonicotinohydrazide} monohydrate
;
loop_
    _publ_author_name
    _publ_author_footnote
    _publ_author_address
    'HS Naveenkumar' ?
;
      School of Pharmaceutical Sciences
      Universiti Sains Malaysia
      11800 USM, Penang
      Malaysia
;
    'Amirin Sadikun'
;
      Additional Correspondence author, e-mail: amirin@usm.my.
;
;
      School of Pharmaceutical Sciences
      Universiti Sains Malaysia
      11800 USM, Penang
      Malaysia
;
    'Pazilah Ibrahim' ?
;     School of Pharmaceutical Sciences
      Universiti Sains Malaysia
      11800 USM, Penang
      Malaysia
;
    'Chin Sing Yeap'
;
      Thomson Reuters ResearcherID: A-5523-2009.
;
;
      X-ray Crystallography Unit
      School of Physics
      Universiti Sains Malaysia
      11800 USM, Penang
      Malaysia
;
    'Hoong-Kun Fun'
;
      Thomson Reuters ResearcherID: A-3561-2009.
;
;     X-ray Crystallography Unit
      School of Physics
      Universiti Sains Malaysia
      11800 USM, Penang
      Malaysia
;
data_I
_audit_creation_method     SHELXL-97
_chemical_name_systematic
;
bis{(<i>E</i>)-<i>N</i>'-[2,4-
Bis(trifluoromethyl)benzylidene]isonicotinohydrazide} monohydrate
;
_chemical_name_common     ?
_chemical_formula_moiety     '2(C15 H9 F6 N3 O), H2 O'
_chemical_formula_sum     'C15 H10 F6 N3 O1.5'
_chemical_formula_iupac     '2C15 H9 F6 N3 O, H2 O'
_chemical_formula_weight     740.52
_chemical_melting_point     ?
_symmetry_cell_setting     monoclinic
_symmetry_space_group_name_H-M     'P 21/c'
_symmetry_space_group_name_Hall     '-P 2ybc'
loop_
    _symmetry_equiv_pos_as_xyz
    'x, y, z'
    '-x, y+1/2, -z+1/2'
    '-x, -y, -z'
    'x, -y-1/2, z-1/2'
_cell_length_a     8.2487(18)
_cell_length_b     26.649(6)
_cell_length_c     14.779(3)
_cell_angle_alpha     90.00
_cell_angle_beta     109.076(10)
_cell_angle_gamma     90.00
_cell_volume     3070.3(11)
_cell_formula_units_Z     4
_cell_measurement_reflns_used     8714
_cell_measurement_theta_min     2.65
_cell_measurement_theta_max     29.97
_cell_measurement_temperature     100.00(10)
_exptl_crystal_description     'needle'
_exptl_crystal_colour     'colourless'
_exptl_crystal_size_max     0.59
_exptl_crystal_size_mid     0.17
_exptl_crystal_size_min     0.13
_exptl_crystal_density_diffrn     1.602
_exptl_crystal_density_meas     ?
_exptl_crystal_density_method     'not measured'
_exptl_crystal_F_000     1496
_exptl_absorpt_coefficient_mu     0.155
_exptl_absorpt_correction_type     multi-scan
_exptl_absorpt_process_details     '(<i>SADABS</i>; Bruker, 2009)'
_exptl_absorpt_correction_T_min     0.9136
_exptl_absorpt_correction_T_max     0.9803
_exptl_special_details
;
The crystal was placed in the cold stream of an Oxford Cryosystems Cobra
open-flow nitrogen cryostat (Cosier & Glazer, 1986) operating at 100.0 (1) K.
;
_diffrn_ambient_temperature     100
_diffrn_radiation_type     MoK\a
_diffrn_radiation_wavelength     0.71073
_diffrn_radiation_source     'fine-focus sealed tube'
_diffrn_radiation_monochromator     graphite
_diffrn_measurement_device_type     'Bruker APEXII DUO CCD area-detector'
_diffrn_measurement_method     '\f and \w scans'
_diffrn_detector_area_resol_mean     ?
_diffrn_reflns_number     29846
_diffrn_reflns_av_R_equivalents     0.0295
_diffrn_reflns_av_sigmaI/netI     0.0285
_diffrn_reflns_theta_min     1.53
_diffrn_reflns_theta_max     27.50
_diffrn_reflns_theta_full     27.50
_diffrn_measured_fraction_theta_max     0.996
_diffrn_measured_fraction_theta_full     0.996
_diffrn_reflns_limit_h_min     -10
_diffrn_reflns_limit_h_max     10
_diffrn_reflns_limit_k_min     -34
_diffrn_reflns_limit_k_max     34
_diffrn_reflns_limit_l_min     -19
_diffrn_reflns_limit_l_max     19
_diffrn_standards_number     0
_diffrn_standards_interval_count     .
_diffrn_standards_interval_time     .
_diffrn_standards_decay_%     ?
_refine_special_details
;
Refinement of <i>F</i>^2^ against ALL reflections. The weighted <i>R</i>-factor
<i>wR</i> and goodness of fit <i>S</i> are based on <i>F</i>^2^, conventional
<i>R</i>-factors <i>R</i> are based on <i>F</i>, with <i>F</i> set to zero for
negative <i>F</i>^2^. The threshold expression of <i>F</i>^2^ >
\s(<i>F</i>^2^) is used only for calculating <i>R</i>-factors(gt) <i>etc</i>.
and is not relevant to the choice of reflections for refinement.
<i>R</i>-factors based on <i>F</i>^2^ are statistically about twice as large
as those based on <i>F</i>, and <i>R</i>- factors based on ALL data will be
even larger.
;
_reflns_number_total     7030
_reflns_number_gt     5239
_reflns_threshold_expression     I>2\s(I)
_refine_ls_structure_factor_coef     Fsqd
_refine_ls_matrix_type     full
_refine_ls_R_factor_all     0.0776
_refine_ls_R_factor_gt     0.0569
_refine_ls_wR_factor_gt     0.1410
_refine_ls_wR_factor_ref     0.1621
_refine_ls_goodness_of_fit_ref     1.017
_refine_ls_restrained_S_all     1.017
_refine_ls_number_reflns     7030
_refine_ls_number_parameters     460
_refine_ls_number_restraints     0
_refine_ls_hydrogen_treatment     constr
_refine_ls_weighting_scheme     calc
_refine_ls_weighting_details
         'calc w=1/[\s^2^(Fo^2^)+(0.0688P)^2^+3.4968P] where P=(Fo^2^+2Fc^2^)/3'
_atom_sites_solution_hydrogens     geom
_atom_sites_solution_primary     direct
_atom_sites_solution_secondary     difmap
_refine_ls_shift/su_max     0.001
_refine_ls_shift/su_mean     0.000
_refine_diff_density_max     0.670
_refine_diff_density_min     -0.680
_refine_ls_extinction_method     none
_refine_ls_extinction_coef     ?
loop_
    _atom_type_symbol
    _atom_type_description
    _atom_type_scat_dispersion_real
    _atom_type_scat_dispersion_imag
    _atom_type_scat_source
    'C' 'C' 0.0033 0.0016
                         'International Tables Vol C Tables 4.2.6.8 and 6.1.1.4'
    'H' 'H' 0.0000 0.0000
                         'International Tables Vol C Tables 4.2.6.8 and 6.1.1.4'
    'F' 'F' 0.0171 0.0103
                         'International Tables Vol C Tables 4.2.6.8 and 6.1.1.4'
    'N' 'N' 0.0061 0.0033
                         'International Tables Vol C Tables 4.2.6.8 and 6.1.1.4'
    'O' 'O' 0.0106 0.0060
                         'International Tables Vol C Tables 4.2.6.8 and 6.1.1.4'
_computing_data_collection     'APEX2 (Bruker, 2009)'
_computing_cell_refinement     'SAINT (Bruker, 2009)'
_computing_data_reduction     'SAINT (Bruker, 2009)'
_computing_structure_solution     'SHELXTL (Sheldrick, 2008)'
_computing_structure_refinement     'SHELXTL (Sheldrick, 2008)'
_computing_molecular_graphics     'SHELXTL (Sheldrick, 2008)'
_computing_publication_material
;
SHELXTL (Sheldrick, 2008) and PLATON (Spek, 2009)
;
loop_
    _atom_site_type_symbol
    _atom_site_label
    _atom_site_fract_x
    _atom_site_fract_y
    _atom_site_fract_z
    _atom_site_U_iso_or_equiv
    _atom_site_adp_type
    _atom_site_calc_flag
    _atom_site_refinement_flags
    _atom_site_occupancy
    _atom_site_disorder_assembly
    _atom_site_disorder_group
    F F1A 1.3386(2) 0.67680(7) 0.46754(17) 0.0730(6) Uani d . 1 . .
    F F2A 1.2638(3) 0.64562(7) 0.32715(17) 0.0769(7) Uani d . 1 . .
    F F3A 1.1394(2) 0.62210(6) 0.42543(13) 0.0516(4) Uani d . 1 . .
    F F4A 0.53442(19) 0.72504(6) 0.14372(11) 0.0436(4) Uani d . 1 . .
    F F5A 0.57719(19) 0.66261(5) 0.24013(13) 0.0453(4) Uani d . 1 . .
    F F6A 0.49749(17) 0.73324(5) 0.27950(11) 0.0372(3) Uani d . 1 . .
    O O1A 0.83293(19) 0.95521(6) 0.18897(12) 0.0307(4) Uani d . 1 . .
    N N1A 0.2710(3) 1.04566(8) 0.05493(16) 0.0387(5) Uani d . 1 . .
    N N2A 0.6377(2) 0.89622(6) 0.19410(14) 0.0276(4) Uani d . 1 . .
    H H2NA 0.5315 0.8888 0.1828 0.033 Uiso calc R 1 . .
    N N3A 0.7647(2) 0.86131(6) 0.23267(14) 0.0266(4) Uani d . 1 . .
    C C1A 0.3807(3) 0.96185(8) 0.07092(17) 0.0285(5) Uani d . 1 . .
    H H1A 0.3614 0.9281 0.0552 0.034 Uiso calc R 1 . .
    C C2A 0.2523(3) 0.99707(9) 0.03320(18) 0.0346(5) Uani d . 1 . .
    H H2A 0.1481 0.9862 -0.0093 0.041 Uiso calc R 1 . .
    C C3A 0.4233(3) 1.06017(8) 0.11472(19) 0.0366(5) Uani d . 1 . .
    H H3A 0.4379 1.0939 0.1312 0.044 Uiso calc R 1 . .
    C C4A 0.5604(3) 1.02840(8) 0.15360(17) 0.0298(5) Uani d . 1 . .
    H H4A 0.6652 1.0407 0.1930 0.036 Uiso calc R 1 . .
    C C5A 0.5379(3) 0.97783(7) 0.13241(15) 0.0237(4) Uani d . 1 . .
    C C6A 0.6844(3) 0.94253(7) 0.17445(16) 0.0246(4) Uani d . 1 . .
    C C7A 0.7099(3) 0.81749(8) 0.24256(17) 0.0286(5) Uani d . 1 . .
    H H7A 0.5928 0.8111 0.2241 0.034 Uiso calc R 1 . .
    C C8A 0.8339(3) 0.77756(8) 0.28328(16) 0.0265(4) Uani d . 1 . .
    C C9A 1.0062(3) 0.78936(8) 0.32681(17) 0.0292(5) Uani d . 1 . .
    H H9A 1.0408 0.8227 0.3305 0.035 Uiso calc R 1 . .
    C C10A 1.1269(3) 0.75252(9) 0.36459(17) 0.0330(5) Uani d . 1 . .
    H H10A 1.2418 0.7609 0.3934 0.040 Uiso calc R 1 . .
    C C11A 1.0749(3) 0.70289(9) 0.35908(18) 0.0339(5) Uani d . 1 . .
    C C12A 0.9041(3) 0.69018(8) 0.31789(18) 0.0328(5) Uani d . 1 . .
    H H12A 0.8702 0.6568 0.3158 0.039 Uiso calc R 1 . .
    C C13A 0.7835(3) 0.72720(8) 0.27974(17) 0.0279(5) Uani d . 1 . .
    C C14A 1.2037(3) 0.66203(10) 0.3951(2) 0.0460(7) Uani d . 1 . .
    C C15A 0.5987(3) 0.71217(8) 0.23552(18) 0.0324(5) Uani d . 1 . .
    F F1B 0.9350(3) 1.07132(10) 0.53923(16) 0.0896(8) Uani d . 1 . .
    F F2B 0.7582(4) 1.12296(12) 0.5572(2) 0.1222(12) Uani d . 1 . .
    F F3B 0.8325(3) 1.12608(8) 0.43264(16) 0.0815(7) Uani d . 1 . .
    F F4B 0.0666(2) 1.04165(6) 0.38057(14) 0.0563(5) Uani d . 1 . .
    F F5B 0.1590(3) 1.11618(6) 0.37229(16) 0.0672(6) Uani d . 1 . .
    F F6B 0.0833(2) 1.06925(6) 0.24796(14) 0.0566(5) Uani d . 1 . .
    O O1B 0.3278(2) 0.84289(7) 0.17464(18) 0.0525(6) Uani d . 1 . .
    N N1B -0.2255(3) 0.75716(8) 0.00655(16) 0.0357(5) Uani d . 1 . .
    N N2B 0.1387(2) 0.89800(7) 0.19927(14) 0.0291(4) Uani d . 1 . .
    H H2NB 0.0338 0.9061 0.1909 0.035 Uiso calc R 1 . .
    N N3B 0.2726(2) 0.92809(7) 0.25030(14) 0.0309(4) Uani d . 1 . .
    C C1B -0.1252(3) 0.84074(8) 0.05378(17) 0.0298(5) Uani d . 1 . .
    H H1B -0.1484 0.8750 0.0505 0.036 Uiso calc R 1 . .
    C C2B -0.2489(3) 0.80662(9) 0.00503(18) 0.0337(5) Uani d . 1 . .
    H H2B -0.3558 0.8190 -0.0313 0.040 Uiso calc R 1 . .
    C C3B -0.0697(3) 0.74026(9) 0.05774(19) 0.0360(5) Uani d . 1 . .
    H H3B -0.0498 0.7059 0.0594 0.043 Uiso calc R 1 . .
    C C4B 0.0630(3) 0.77130(8) 0.10816(19) 0.0335(5) Uani d . 1 . .
    H H4B 0.1699 0.7580 0.1420 0.040 Uiso calc R 1 . .
    C C5B 0.0346(3) 0.82255(8) 0.10771(17) 0.0280(5) Uani d . 1 . .
    C C6B 0.1793(3) 0.85540(8) 0.16307(19) 0.0326(5) Uani d . 1 . .
    C C7B 0.2332(3) 0.96770(9) 0.28583(17) 0.0311(5) Uani d . 1 . .
    H H7B 0.1193 0.9757 0.2769 0.037 Uiso calc R 1 . .
    C C8B 0.3734(3) 1.00068(9) 0.34169(17) 0.0322(5) Uani d . 1 . .
    C C9B 0.5420(3) 0.98353(10) 0.36821(17) 0.0359(5) Uani d . 1 . .
    H H9B 0.5634 0.9509 0.3530 0.043 Uiso calc R 1 . .
    C C10B 0.6783(3) 1.01409(11) 0.41673(18) 0.0418(6) Uani d . 1 . .
    H H10B 0.7904 1.0024 0.4325 0.050 Uiso calc R 1 . .
    C C11B 0.6459(4) 1.06192(11) 0.44127(18) 0.0448(7) Uani d . 1 . .
    C C12B 0.4801(4) 1.07976(10) 0.41867(19) 0.0434(6) Uani d . 1 . .
    H H12B 0.4600 1.1119 0.4370 0.052 Uiso calc R 1 . .
    C C13B 0.3433(3) 1.04929(9) 0.36825(18) 0.0372(6) Uani d . 1 . .
    C C14B 0.7939(5) 1.09561(14) 0.4928(2) 0.0605(9) Uani d . 1 . .
    C C15B 0.1644(4) 1.06914(10) 0.3428(2) 0.0480(7) Uani d . 1 . .
    O O1W 0.5352(5) 0.82564(14) 0.4292(3) 0.1324(16) Uani d . 1 . .
    H H1WA 0.4487 0.8409 0.4331 0.199 Uiso d R 1 . .
    H H1WB 0.6041 0.8020 0.4512 0.199 Uiso d R 1 . .
loop_
    _atom_site_aniso_label
    _atom_site_aniso_U_11
    _atom_site_aniso_U_22
    _atom_site_aniso_U_33
    _atom_site_aniso_U_12
    _atom_site_aniso_U_13
    _atom_site_aniso_U_23
    F1A 0.0290(9) 0.0562(11) 0.1136(17) 0.0121(8) -0.0043(9) 0.0302(11)
    F2A 0.0817(15) 0.0613(12) 0.1128(17) 0.0463(11) 0.0660(14) 0.0371(11)
    F3A 0.0366(9) 0.0357(8) 0.0809(12) 0.0138(7) 0.0172(8) 0.0275(8)
    F4A 0.0327(8) 0.0454(8) 0.0458(8) -0.0101(6) 0.0034(6) 0.0051(7)
    F5A 0.0328(8) 0.0190(6) 0.0825(11) -0.0040(6) 0.0165(8) 0.0044(7)
    F6A 0.0224(7) 0.0308(7) 0.0593(9) 0.0017(5) 0.0146(6) 0.0057(6)
    O1A 0.0182(8) 0.0218(7) 0.0493(10) -0.0021(6) 0.0074(7) 0.0024(7)
    N1A 0.0335(11) 0.0314(10) 0.0519(13) 0.0132(9) 0.0148(10) 0.0085(9)
    N2A 0.0159(8) 0.0177(8) 0.0468(11) 0.0019(6) 0.0071(8) 0.0052(7)
    N3A 0.0191(9) 0.0193(8) 0.0388(10) 0.0037(7) 0.0061(7) 0.0040(7)
    C1A 0.0211(10) 0.0203(10) 0.0425(12) -0.0008(8) 0.0083(9) 0.0023(9)
    C2A 0.0223(11) 0.0314(12) 0.0477(14) 0.0049(9) 0.0083(10) 0.0068(10)
    C3A 0.0455(15) 0.0180(10) 0.0490(14) 0.0064(10) 0.0191(12) 0.0015(9)
    C4A 0.0308(12) 0.0186(10) 0.0400(12) -0.0023(8) 0.0115(10) -0.0004(9)
    C5A 0.0182(10) 0.0167(9) 0.0370(11) -0.0001(7) 0.0099(8) 0.0028(8)
    C6A 0.0189(10) 0.0170(9) 0.0362(11) -0.0005(7) 0.0069(8) -0.0004(8)
    C7A 0.0179(10) 0.0207(10) 0.0447(12) 0.0010(8) 0.0068(9) 0.0049(9)
    C8A 0.0216(10) 0.0208(10) 0.0358(11) 0.0020(8) 0.0077(9) 0.0046(8)
    C9A 0.0231(11) 0.0235(10) 0.0389(12) -0.0009(8) 0.0072(9) 0.0040(9)
    C10A 0.0212(11) 0.0335(12) 0.0415(13) 0.0030(9) 0.0065(9) 0.0081(10)
    C11A 0.0275(12) 0.0298(11) 0.0458(13) 0.0087(9) 0.0137(10) 0.0113(10)
    C12A 0.0277(12) 0.0217(10) 0.0502(14) 0.0053(9) 0.0147(10) 0.0079(9)
    C13A 0.0217(11) 0.0219(10) 0.0400(12) 0.0022(8) 0.0101(9) 0.0049(9)
    C14A 0.0290(13) 0.0408(14) 0.0705(19) 0.0131(11) 0.0193(13) 0.0205(13)
    C15A 0.0267(11) 0.0197(10) 0.0501(14) -0.0001(8) 0.0116(10) 0.0053(9)
    F1B 0.0616(14) 0.1076(18) 0.0721(14) -0.0456(13) -0.0158(11) 0.0014(12)
    F2B 0.109(2) 0.157(3) 0.117(2) -0.089(2) 0.0587(17) -0.099(2)
    F3B 0.0739(14) 0.0757(14) 0.0837(14) -0.0487(12) 0.0104(11) 0.0088(11)
    F4B 0.0472(10) 0.0400(9) 0.0904(13) -0.0042(7) 0.0346(9) -0.0085(8)
    F5B 0.0679(13) 0.0311(8) 0.1054(16) -0.0032(8) 0.0319(11) -0.0196(9)
    F6B 0.0495(10) 0.0355(8) 0.0743(12) 0.0027(7) 0.0057(9) 0.0018(8)
    O1B 0.0177(9) 0.0292(9) 0.1087(17) -0.0001(7) 0.0179(9) -0.0146(10)
    N1B 0.0288(10) 0.0309(10) 0.0492(12) -0.0074(8) 0.0151(9) -0.0048(9)
    N2B 0.0140(8) 0.0239(9) 0.0475(11) -0.0008(7) 0.0072(8) -0.0026(8)
    N3B 0.0197(9) 0.0273(9) 0.0421(11) -0.0050(7) 0.0054(8) -0.0004(8)
    C1B 0.0224(11) 0.0239(10) 0.0436(13) 0.0035(8) 0.0113(9) -0.0010(9)
    C2B 0.0213(11) 0.0340(12) 0.0441(13) 0.0002(9) 0.0083(9) -0.0028(10)
    C3B 0.0341(13) 0.0216(11) 0.0552(15) -0.0009(9) 0.0185(11) -0.0001(10)
    C4B 0.0250(11) 0.0232(11) 0.0517(14) 0.0024(9) 0.0116(10) 0.0016(10)
    C5B 0.0199(10) 0.0219(10) 0.0446(13) -0.0003(8) 0.0135(9) -0.0011(9)
    C6B 0.0188(11) 0.0226(10) 0.0548(14) 0.0003(8) 0.0098(10) 0.0011(10)
    C7B 0.0221(11) 0.0294(11) 0.0411(12) -0.0028(9) 0.0094(9) -0.0010(9)
    C8B 0.0294(12) 0.0321(12) 0.0349(12) -0.0089(9) 0.0100(9) -0.0013(9)
    C9B 0.0284(12) 0.0429(13) 0.0355(12) -0.0084(10) 0.0091(10) -0.0034(10)
    C10B 0.0317(13) 0.0570(17) 0.0349(13) -0.0158(12) 0.0085(10) -0.0050(11)
    C11B 0.0447(16) 0.0560(17) 0.0330(12) -0.0245(13) 0.0118(11) -0.0063(11)
    C12B 0.0554(17) 0.0361(13) 0.0421(14) -0.0186(12) 0.0206(12) -0.0072(11)
    C13B 0.0402(14) 0.0325(12) 0.0407(13) -0.0098(10) 0.0157(11) -0.0028(10)
    C14B 0.062(2) 0.066(2) 0.0557(18) -0.0345(17) 0.0222(17) -0.0206(16)
    C15B 0.0508(17) 0.0283(12) 0.0659(19) -0.0044(11) 0.0207(14) -0.0073(12)
    O1W 0.119(3) 0.109(3) 0.134(3) 0.069(2) -0.006(2) -0.044(2)
_geom_special_details
;
All e.s.d.'s (except the e.s.d. in the dihedral angle between two l.s. planes)
are estimated using the full covariance matrix. The cell e.s.d.'s are taken
into account individually in the estimation of e.s.d.'s in distances, angles
and torsion angles; correlations between e.s.d.'s in cell parameters are only
used when they are defined by crystal symmetry. An approximate (isotropic)
treatment of cell e.s.d.'s is used for estimating e.s.d.'s involving l.s.
planes.
;
loop_
    _geom_bond_atom_site_label_1
    _geom_bond_atom_site_label_2
    _geom_bond_site_symmetry_2
    _geom_bond_distance
    _geom_bond_publ_flag
    F1A C14A . 1.326(4) ?
    F2A C14A . 1.331(4) ?
    F3A C14A . 1.331(3) ?
    F4A C15A . 1.330(3) ?
    F5A C15A . 1.337(3) ?
    F6A C15A . 1.338(3) ?
    O1A C6A . 1.221(3) ?
    N1A C2A . 1.331(3) ?
    N1A C3A . 1.336(3) ?
    N2A C6A . 1.352(3) ?
    N2A N3A . 1.377(2) ?
    N2A H2NA . 0.8600 ?
    N3A C7A . 1.277(3) ?
    C1A C5A . 1.385(3) ?
    C1A C2A . 1.388(3) ?
    C1A H1A . 0.9300 ?
    C2A H2A . 0.9300 ?
    C3A C4A . 1.379(3) ?
    C3A H3A . 0.9300 ?
    C4A C5A . 1.382(3) ?
    C4A H4A . 0.9300 ?
    C5A C6A . 1.496(3) ?
    C7A C8A . 1.462(3) ?
    C7A H7A . 0.9300 ?
    C8A C9A . 1.392(3) ?
    C8A C13A . 1.401(3) ?
    C9A C10A . 1.380(3) ?
    C9A H9A . 0.9300 ?
    C10A C11A . 1.385(3) ?
    C10A H10A . 0.9300 ?
    C11A C12A . 1.382(3) ?
    C11A C14A . 1.493(3) ?
    C12A C13A . 1.384(3) ?
    C12A H12A . 0.9300 ?
    C13A C15A . 1.503(3) ?
    F1B C14B . 1.313(5) ?
    F2B C14B . 1.306(4) ?
    F3B C14B . 1.317(4) ?
    F4B C15B . 1.339(3) ?
    F5B C15B . 1.333(3) ?
    F6B C15B . 1.341(4) ?
    O1B C6B . 1.226(3) ?
    N1B C2B . 1.331(3) ?
    N1B C3B . 1.339(3) ?
    N2B C6B . 1.343(3) ?
    N2B N3B . 1.374(3) ?
    N2B H2NB . 0.8600 ?
    N3B C7B . 1.268(3) ?
    C1B C2B . 1.381(3) ?
    C1B C5B . 1.386(3) ?
    C1B H1B . 0.9300 ?
    C2B H2B . 0.9300 ?
    C3B C4B . 1.380(3) ?
    C3B H3B . 0.9300 ?
    C4B C5B . 1.385(3) ?
    C4B H4B . 0.9300 ?
    C5B C6B . 1.490(3) ?
    C7B C8B . 1.472(3) ?
    C7B H7B . 0.9300 ?
    C8B C9B . 1.393(4) ?
    C8B C13B . 1.399(3) ?
    C9B C10B . 1.383(3) ?
    C9B H9B . 0.9300 ?
    C10B C11B . 1.375(4) ?
    C10B H10B . 0.9300 ?
    C11B C12B . 1.382(4) ?
    C11B C14B . 1.506(4) ?
    C12B C13B . 1.392(4) ?
    C12B H12B . 0.9300 ?
    C13B C15B . 1.496(4) ?
    O1W H1WA . 0.8400 ?
    O1W H1WB . 0.8400 ?
loop_
    _geom_angle_atom_site_label_1
    _geom_angle_atom_site_label_2
    _geom_angle_atom_site_label_3
    _geom_angle_site_symmetry_1
    _geom_angle_site_symmetry_3
    _geom_angle
    _geom_angle_publ_flag
    C2A N1A C3A . . 116.8(2) ?
    C6A N2A N3A . . 118.29(17) ?
    C6A N2A H2NA . . 120.9 ?
    N3A N2A H2NA . . 120.9 ?
    C7A N3A N2A . . 114.54(18) ?
    C5A C1A C2A . . 118.9(2) ?
    C5A C1A H1A . . 120.5 ?
    C2A C1A H1A . . 120.5 ?
    N1A C2A C1A . . 123.2(2) ?
    N1A C2A H2A . . 118.4 ?
    C1A C2A H2A . . 118.4 ?
    N1A C3A C4A . . 124.3(2) ?
    N1A C3A H3A . . 117.8 ?
    C4A C3A H3A . . 117.8 ?
    C3A C4A C5A . . 118.3(2) ?
    C3A C4A H4A . . 120.9 ?
    C5A C4A H4A . . 120.9 ?
    C4A C5A C1A . . 118.4(2) ?
    C4A C5A C6A . . 119.25(19) ?
    C1A C5A C6A . . 122.32(18) ?
    O1A C6A N2A . . 123.70(19) ?
    O1A C6A C5A . . 121.77(18) ?
    N2A C6A C5A . . 114.53(18) ?
    N3A C7A C8A . . 119.11(19) ?
    N3A C7A H7A . . 120.4 ?
    C8A C7A H7A . . 120.4 ?
    C9A C8A C13A . . 118.67(19) ?
    C9A C8A C7A . . 119.81(19) ?
    C13A C8A C7A . . 121.51(19) ?
    C10A C9A C8A . . 121.3(2) ?
    C10A C9A H9A . . 119.4 ?
    C8A C9A H9A . . 119.4 ?
    C9A C10A C11A . . 119.2(2) ?
    C9A C10A H10A . . 120.4 ?
    C11A C10A H10A . . 120.4 ?
    C12A C11A C10A . . 120.8(2) ?
    C12A C11A C14A . . 118.9(2) ?
    C10A C11A C14A . . 120.3(2) ?
    C11A C12A C13A . . 119.9(2) ?
    C11A C12A H12A . . 120.1 ?
    C13A C12A H12A . . 120.1 ?
    C12A C13A C8A . . 120.2(2) ?
    C12A C13A C15A . . 118.6(2) ?
    C8A C13A C15A . . 121.20(19) ?
    F1A C14A F3A . . 106.7(2) ?
    F1A C14A F2A . . 106.6(2) ?
    F3A C14A F2A . . 106.2(2) ?
    F1A C14A C11A . . 112.5(2) ?
    F3A C14A C11A . . 112.8(2) ?
    F2A C14A C11A . . 111.6(2) ?
    F4A C15A F5A . . 106.9(2) ?
    F4A C15A F6A . . 106.45(19) ?
    F5A C15A F6A . . 105.99(19) ?
    F4A C15A C13A . . 112.60(19) ?
    F5A C15A C13A . . 111.95(19) ?
    F6A C15A C13A . . 112.5(2) ?
    C2B N1B C3B . . 116.7(2) ?
    C6B N2B N3B . . 116.85(18) ?
    C6B N2B H2NB . . 121.6 ?
    N3B N2B H2NB . . 121.6 ?
    C7B N3B N2B . . 116.41(19) ?
    C2B C1B C5B . . 118.1(2) ?
    C2B C1B H1B . . 120.9 ?
    C5B C1B H1B . . 120.9 ?
    N1B C2B C1B . . 124.4(2) ?
    N1B C2B H2B . . 117.8 ?
    C1B C2B H2B . . 117.8 ?
    N1B C3B C4B . . 123.3(2) ?
    N1B C3B H3B . . 118.3 ?
    C4B C3B H3B . . 118.3 ?
    C3B C4B C5B . . 119.0(2) ?
    C3B C4B H4B . . 120.5 ?
    C5B C4B H4B . . 120.5 ?
    C4B C5B C1B . . 118.4(2) ?
    C4B C5B C6B . . 118.2(2) ?
    C1B C5B C6B . . 123.4(2) ?
    O1B C6B N2B . . 122.8(2) ?
    O1B C6B C5B . . 120.0(2) ?
    N2B C6B C5B . . 117.14(19) ?
    N3B C7B C8B . . 118.0(2) ?
    N3B C7B H7B . . 121.0 ?
    C8B C7B H7B . . 121.0 ?
    C9B C8B C13B . . 118.5(2) ?
    C9B C8B C7B . . 119.4(2) ?
    C13B C8B C7B . . 122.1(2) ?
    C10B C9B C8B . . 121.3(3) ?
    C10B C9B H9B . . 119.3 ?
    C8B C9B H9B . . 119.3 ?
    C11B C10B C9B . . 119.2(3) ?
    C11B C10B H10B . . 120.4 ?
    C9B C10B H10B . . 120.4 ?
    C10B C11B C12B . . 121.1(2) ?
    C10B C11B C14B . . 119.4(3) ?
    C12B C11B C14B . . 119.4(3) ?
    C11B C12B C13B . . 119.6(3) ?
    C11B C12B H12B . . 120.2 ?
    C13B C12B H12B . . 120.2 ?
    C12B C13B C8B . . 120.2(3) ?
    C12B C13B C15B . . 119.3(2) ?
    C8B C13B C15B . . 120.5(2) ?
    F2B C14B F1B . . 105.4(3) ?
    F2B C14B F3B . . 108.0(3) ?
    F1B C14B F3B . . 106.8(3) ?
    F2B C14B C11B . . 111.3(3) ?
    F1B C14B C11B . . 113.8(3) ?
    F3B C14B C11B . . 111.2(3) ?
    F5B C15B F4B . . 106.8(2) ?
    F5B C15B F6B . . 106.3(2) ?
    F4B C15B F6B . . 105.9(2) ?
    F5B C15B C13B . . 112.7(2) ?
    F4B C15B C13B . . 112.4(2) ?
    F6B C15B C13B . . 112.2(2) ?
    H1WA O1W H1WB . . 145.0 ?
loop_
    _geom_torsion_atom_site_label_1
    _geom_torsion_atom_site_label_2
    _geom_torsion_atom_site_label_3
    _geom_torsion_atom_site_label_4
    _geom_torsion_site_symmetry_1
    _geom_torsion_site_symmetry_2
    _geom_torsion_site_symmetry_3
    _geom_torsion_site_symmetry_4
    _geom_torsion
    _geom_torsion_publ_flag
    C6A N2A N3A C7A . . . . -175.0(2) ?
    C3A N1A C2A C1A . . . . 1.3(4) ?
    C5A C1A C2A N1A . . . . -1.7(4) ?
    C2A N1A C3A C4A . . . . 0.8(4) ?
    N1A C3A C4A C5A . . . . -2.4(4) ?
    C3A C4A C5A C1A . . . . 2.0(3) ?
    C3A C4A C5A C6A . . . . -179.5(2) ?
    C2A C1A C5A C4A . . . . -0.1(3) ?
    C2A C1A C5A C6A . . . . -178.6(2) ?
    N3A N2A C6A O1A . . . . 0.0(3) ?
    N3A N2A C6A C5A . . . . 179.77(18) ?
    C4A C5A C6A O1A . . . . -33.3(3) ?
    C1A C5A C6A O1A . . . . 145.2(2) ?
    C4A C5A C6A N2A . . . . 146.9(2) ?
    C1A C5A C6A N2A . . . . -34.6(3) ?
    N2A N3A C7A C8A . . . . -179.7(2) ?
    N3A C7A C8A C9A . . . . 12.0(3) ?
    N3A C7A C8A C13A . . . . -168.1(2) ?
    C13A C8A C9A C10A . . . . 1.1(4) ?
    C7A C8A C9A C10A . . . . -179.0(2) ?
    C8A C9A C10A C11A . . . . -0.1(4) ?
    C9A C10A C11A C12A . . . . -1.1(4) ?
    C9A C10A C11A C14A . . . . 177.1(2) ?
    C10A C11A C12A C13A . . . . 1.4(4) ?
    C14A C11A C12A C13A . . . . -176.8(2) ?
    C11A C12A C13A C8A . . . . -0.4(4) ?
    C11A C12A C13A C15A . . . . -180.0(2) ?
    C9A C8A C13A C12A . . . . -0.8(3) ?
    C7A C8A C13A C12A . . . . 179.2(2) ?
    C9A C8A C13A C15A . . . . 178.7(2) ?
    C7A C8A C13A C15A . . . . -1.2(4) ?
    C12A C11A C14A F1A . . . . -151.1(2) ?
    C10A C11A C14A F1A . . . . 30.6(4) ?
    C12A C11A C14A F3A . . . . -30.4(4) ?
    C10A C11A C14A F3A . . . . 151.4(3) ?
    C12A C11A C14A F2A . . . . 89.1(3) ?
    C10A C11A C14A F2A . . . . -89.1(3) ?
    C12A C13A C15A F4A . . . . -120.3(2) ?
    C8A C13A C15A F4A . . . . 60.1(3) ?
    C12A C13A C15A F5A . . . . 0.2(3) ?
    C8A C13A C15A F5A . . . . -179.4(2) ?
    C12A C13A C15A F6A . . . . 119.4(2) ?
    C8A C13A C15A F6A . . . . -60.2(3) ?
    C6B N2B N3B C7B . . . . -178.6(2) ?
    C3B N1B C2B C1B . . . . -1.3(4) ?
    C5B C1B C2B N1B . . . . 0.3(4) ?
    C2B N1B C3B C4B . . . . 0.6(4) ?
    N1B C3B C4B C5B . . . . 1.1(4) ?
    C3B C4B C5B C1B . . . . -2.1(4) ?
    C3B C4B C5B C6B . . . . 179.6(2) ?
    C2B C1B C5B C4B . . . . 1.4(4) ?
    C2B C1B C5B C6B . . . . 179.6(2) ?
    N3B N2B C6B O1B . . . . 0.6(4) ?
    N3B N2B C6B C5B . . . . 179.9(2) ?
    C4B C5B C6B O1B . . . . 29.3(4) ?
    C1B C5B C6B O1B . . . . -148.9(3) ?
    C4B C5B C6B N2B . . . . -150.0(2) ?
    C1B C5B C6B N2B . . . . 31.8(4) ?
    N2B N3B C7B C8B . . . . 179.5(2) ?
    N3B C7B C8B C9B . . . . -11.4(3) ?
    N3B C7B C8B C13B . . . . 167.7(2) ?
    C13B C8B C9B C10B . . . . -2.3(4) ?
    C7B C8B C9B C10B . . . . 176.9(2) ?
    C8B C9B C10B C11B . . . . 1.7(4) ?
    C9B C10B C11B C12B . . . . 0.3(4) ?
    C9B C10B C11B C14B . . . . -179.1(3) ?
    C10B C11B C12B C13B . . . . -1.5(4) ?
    C14B C11B C12B C13B . . . . 177.9(3) ?
    C11B C12B C13B C8B . . . . 0.8(4) ?
    C11B C12B C13B C15B . . . . -179.1(3) ?
    C9B C8B C13B C12B . . . . 1.0(4) ?
    C7B C8B C13B C12B . . . . -178.1(2) ?
    C9B C8B C13B C15B . . . . -179.0(2) ?
    C7B C8B C13B C15B . . . . 1.8(4) ?
    C10B C11B C14B F2B . . . . -142.1(3) ?
    C12B C11B C14B F2B . . . . 38.5(4) ?
    C10B C11B C14B F1B . . . . -23.1(4) ?
    C12B C11B C14B F1B . . . . 157.5(3) ?
    C10B C11B C14B F3B . . . . 97.5(4) ?
    C12B C11B C14B F3B . . . . -81.9(4) ?
    C12B C13B C15B F5B . . . . 0.8(4) ?
    C8B C13B C15B F5B . . . . -179.1(2) ?
    C12B C13B C15B F4B . . . . -120.0(3) ?
    C8B C13B C15B F4B . . . . 60.1(3) ?
    C12B C13B C15B F6B . . . . 120.8(3) ?
    C8B C13B C15B F6B . . . . -59.1(3) ?
loop_
    _geom_hbond_atom_site_label_D
    _geom_hbond_atom_site_label_H
    _geom_hbond_atom_site_label_A
    _geom_hbond_site_symmetry_A
    _geom_hbond_distance_DH
    _geom_hbond_distance_HA
    _geom_hbond_distance_DA
    _geom_hbond_angle_DHA
    _geom_hbond_publ_flag
    N2A H2NA O1B . 0.86 2.05 2.856(3) 156 yes
    N2B H2NB O1A 1_455 0.86 2.10 2.908(3) 155 yes
    C7A H7A O1B . 0.93 2.23 3.055(3) 147 yes
    C7B H7B O1A 1_455 0.93 2.36 3.158(3) 144 yes
    C2B H2B F1A 4_375 0.93 2.52 3.294(3) 141 yes
    C9A H9A F2B 3_776 0.93 2.41 3.162(4) 138 yes
    C12B H12B O1W 3_676 0.93 2.58 3.408(5) 149 yes
    O1W H1WA F2B 3_676 0.84 2.01 2.845(5) 180 yes
    O1W H1WB N1B 4_676 0.84 2.09 2.932(5) 180 yes
