# Supplementary material for: Bis{(E)-N′-[2,4-bis(trifluoro­meth­yl)benzyl­idene]isonicotinohydrazide} monohydrate
Source: Acta Crystallogr Sect E Struct Rep Online. 2010 Jul 3;66(Pt 8):o1918–9. doi: 10.1107/S1600536810025493 (PMC3007333; doi:10.1107/S1600536810025493)
Supplement: Supplementary file 2 [file e-66-o1918-Isup2.hkl]

# 
# h,k,l, Fc-squared, Fo-squared, sigma(Fo-squared) and status flag 
# 
data_I
_shelx_title ' ibtbm in P2(1)/c (100K)' 
_shelx_refln_list_code          4 
_shelx_F_calc_maximum      320.33 
_exptl_crystal_F_000      1496.00 
_reflns_d_resolution_high  0.7697 
 
loop_ 
 _symmetry_equiv_pos_as_xyz 
 'x, y, z' 
 '-x, y+1/2, -z+1/2' 
 '-x, -y, -z' 
 'x, -y-1/2, z-1/2' 
 
_cell_length_a     8.2487 
_cell_length_b    26.6490 
_cell_length_c    14.7790 
_cell_angle_alpha  90.000 
_cell_angle_beta  109.076 
_cell_angle_gamma  90.000 
 
_shelx_F_squared_multiplier     1.000 
 
loop_ 
 _refln_index_h 
 _refln_index_k 
 _refln_index_l 
 _refln_F_squared_calc 
 _refln_F_squared_meas 
 _refln_F_squared_sigma 
 _refln_observed_status 
   1   0   0       11.89       -1.02      2.37 o 
   2   0   0     7784.80     9164.09    173.11 o 
   4   0   0       73.20       84.86      6.07 o 
   5   0   0      830.02      874.31     22.72 o 
   6   0   0       34.48       37.62     12.17 o 
   7   0   0      304.67      384.47     30.62 o 
   8   0   0        0.69       12.95     12.11 o 
   9   0   0        0.05      -11.47     13.28 o 
  10   0   0      439.17      410.73     44.67 o 
   2   1   0     3492.57     2924.25     40.73 o 
   4   1   0     6312.45     7152.74     98.38 o 
   5   1   0     2500.30     2449.61     44.64 o 
   6   1   0      248.36      251.14      9.85 o 
   7   1   0      439.96      382.72     21.63 o 
   8   1   0       51.57       40.00     15.92 o 
   9   1   0       25.67       42.70     13.04 o 
  10   1   0       35.39       71.87     16.25 o 
   0   2   0       31.37       23.91      1.66 o 
   1   2   0     5709.45     6181.43     91.34 o 
   2   2   0     3620.16     3220.91     44.81 o 
   4   2   0     2251.00     2521.81     44.52 o 
   5   2   0       13.34        9.06      3.24 o 
   6   2   0       69.84       67.12      5.57 o 
   7   2   0      157.32      171.66     16.69 o 
   8   2   0       33.40       42.14     11.64 o 
   9   2   0       15.57       16.08     10.54 o 
  10   2   0      322.71      398.70     31.07 o 
   1   3   0     8462.31     7816.64    102.14 o 
   2   3   0      197.40      106.52      2.93 o 
   3   3   0     5918.67     6400.71    181.89 o 
   4   3   0     2025.94     2096.36     38.06 o 
   5   3   0      316.96      325.20     26.82 o 
   6   3   0       54.94       55.75      5.40 o 
   7   3   0      276.80      280.77     24.44 o 
   8   3   0        4.02        6.68     11.14 o 
   9   3   0       11.03       18.79     22.65 o 
  10   3   0       10.29       46.81     21.68 o 
   0   4   0      545.46      495.30     11.73 o 
   1   4   0     7245.44     7272.07     71.67 o 
   2   4   0    19657.79    20886.32    313.51 o 
   3   4   0      857.04      683.24     31.97 o 
   4   4   0     4109.58     3808.86     78.09 o 
   5   4   0      351.03      308.01     10.51 o 
   6   4   0      426.06      430.39     15.51 o 
   7   4   0      923.07      984.87     35.28 o 
   8   4   0        0.00       -5.86     13.72 o 
   9   4   0       11.48        6.63     17.33 o 
  10   4   0        2.47       -3.14     16.15 o 
   1   5   0    23012.82    24151.05    219.23 o 
   2   5   0     2484.87     2443.39     30.37 o 
   3   5   0     1385.82     1489.66     40.31 o 
   4   5   0        1.07       -3.18      2.29 o 
   5   5   0      131.56      152.87      8.33 o 
   6   5   0       22.34       25.12      4.75 o 
   7   5   0     3089.93     3008.88     55.54 o 
   8   5   0       79.07       87.65     15.00 o 
   9   5   0      123.49      179.37     29.83 o 
  10   5   0       74.41      107.88     27.45 o 
   0   6   0       91.49       80.09      4.05 o 
   1   6   0    12027.95    11198.94    110.17 o 
   2   6   0     3411.59     3677.49     41.12 o 
   3   6   0     6957.59     7235.87    110.69 o 
   4   6   0      118.47      128.99      8.84 o 
   5   6   0      442.55      347.96     11.95 o 
   6   6   0       58.44       38.43      5.49 o 
   7   6   0      438.15      439.79     15.56 o 
   8   6   0      131.40      126.67     39.04 o 
   9   6   0      388.55      419.79     43.71 o 
   1   7   0     2377.84     1926.63     19.54 o 
   2   7   0    10696.77    10931.40    129.86 o 
   3   7   0     1692.71     1819.51     27.52 o 
   4   7   0      719.56      780.62     35.48 o 
   5   7   0       95.85      102.33      7.34 o 
   6   7   0     4035.24     4008.08     70.93 o 
   7   7   0      249.47      327.47     12.80 o 
   8   7   0      686.83      712.73     47.47 o 
   9   7   0        3.24      -20.33     11.99 o 
   0   8   0      672.13      481.19     22.53 o 
   1   8   0      151.24       92.80      3.05 o 
   2   8   0     5772.65     5741.78     63.22 o 
   3   8   0    20855.47    21790.64    232.27 o 
   4   8   0      238.87      248.48     10.48 o 
   5   8   0      775.19      731.36     21.59 o 
   6   8   0      264.43      256.31     11.53 o 
   7   8   0       10.01       10.07      4.82 o 
   8   8   0      666.73      613.28     44.48 o 
   9   8   0       37.26       47.39     20.47 o 
   1   9   0     2972.63     2903.05     30.81 o 
   2   9   0      648.46      690.88     10.75 o 
   3   9   0      405.56      323.69      5.82 o 
   4   9   0      301.80      361.01     13.84 o 
   5   9   0      834.33      886.68     24.68 o 
   6   9   0      316.50      354.61     13.42 o 
   7   9   0      118.15      129.93     12.94 o 
   8   9   0       68.03       48.24     13.13 o 
   9   9   0       46.86       78.89     23.75 o 
   0  10   0    15203.82    16132.24    207.22 o 
   1  10   0       54.04       47.85      3.64 o 
   2  10   0     2448.83     2968.05     38.16 o 
   3  10   0        0.15       -0.63      1.48 o 
   4  10   0      235.78      275.34      7.72 o 
   5  10   0       49.57       63.58      7.29 o 
   6  10   0        0.25        3.46      4.60 o 
   7  10   0       33.64       38.84      7.46 o 
   8  10   0      544.62      536.05     19.36 o 
   9  10   0        0.54       20.59     17.92 o 
   1  11   0       59.98       41.34      2.22 o 
   2  11   0     2669.41     2924.67     32.39 o 
   3  11   0     1192.22     1228.30     17.08 o 
   4  11   0      928.52      951.39     17.45 o 
   5  11   0       94.39        7.25      6.57 o 
   6  11   0       60.07       80.71      9.47 o 
   7  11   0      330.01      369.35     18.22 o 
   8  11   0       11.15        2.37      5.45 o 
   9  11   0       71.26       60.44     22.46 o 
   0  12   0       98.00      106.18      4.07 o 
   1  12   0     3907.01     3847.72     33.77 o 
   2  12   0      729.01      721.08     11.01 o 
   3  12   0      809.91      828.30     10.35 o 
   4  12   0       66.21       93.60      4.65 o 
   5  12   0     1100.92     1112.40     21.48 o 
   6  12   0        9.71       -2.50      5.51 o 
   7  12   0      110.12       81.57     10.32 o 
   8  12   0       13.97       13.37     10.45 o 
   9  12   0      118.62       77.15     24.83 o 
   1  13   0     1723.82     2019.15     19.34 o 
   2  13   0       84.00       98.12      4.22 o 
   3  13   0        6.57        7.94      2.35 o 
   4  13   0      157.40      143.59      7.33 o 
   5  13   0      727.58      682.27     16.69 o 
   6  13   0       11.78       -7.82     12.66 o 
   7  13   0       10.60       -9.89     11.10 o 
   8  13   0       13.92       20.22      7.03 o 
   9  13   0       14.23       17.26     18.96 o 
   0  14   0      305.19      294.27      7.64 o 
   1  14   0        2.28        3.19      1.59 o 
   2  14   0       48.42       58.79      3.24 o 
   3  14   0      145.83      177.32      5.46 o 
   4  14   0     1126.73     1131.79     20.30 o 
   5  14   0       18.69       16.73      3.62 o 
   6  14   0      161.93      181.02     15.48 o 
   7  14   0        3.84       15.20      7.36 o 
   8  14   0       52.25       71.32     10.19 o 
   9  14   0       97.01       92.64     11.68 o 
   1  15   0     3264.24     3794.58     34.16 o 
   2  15   0        6.75       -0.24      1.66 o 
   3  15   0     2196.21     2230.66     29.33 o 
   4  15   0     2458.79     2424.03     45.55 o 
   5  15   0       24.16       48.77      6.20 o 
   6  15   0       51.17       27.92      8.59 o 
   7  15   0       38.98       43.45      9.51 o 
   8  15   0       21.80       17.50      8.01 o 
   9  15   0      709.39      867.22     28.69 o 
   0  16   0      322.40      349.78      7.90 o 
   1  16   0     2854.90     2840.71     26.72 o 
   2  16   0     1549.26     1459.62     19.27 o 
   3  16   0      100.69       83.79      7.68 o 
   4  16   0       19.02        1.65      2.38 o 
   5  16   0      784.76      764.98     26.28 o 
   6  16   0       20.46       11.57      7.94 o 
   7  16   0        2.51        1.47     13.93 o 
   8  16   0      107.70      130.33     13.69 o 
   1  17   0     1437.45     1407.16     15.31 o 
   2  17   0       82.95      117.52      5.27 o 
   3  17   0      448.65      482.75     17.09 o 
   4  17   0      361.74      365.78     16.50 o 
   5  17   0      224.20      243.37     12.43 o 
   6  17   0        2.90        2.08      3.96 o 
   7  17   0        9.98        6.45     11.05 o 
   8  17   0      536.71      661.99     31.92 o 
   0  18   0     3454.20     3600.72     47.36 o 
   1  18   0      689.95      675.65      8.85 o 
   2  18   0      108.57      109.70      5.33 o 
   3  18   0      229.80      215.80     21.92 o 
   4  18   0     1295.65     1255.54     27.75 o 
   5  18   0       55.88       33.72      4.11 o 
   6  18   0     1044.92      980.31     38.63 o 
   7  18   0      107.88       87.02     12.70 o 
   8  18   0       26.52       37.62     10.37 o 
   1  19   0        5.06        3.34      2.31 o 
   2  19   0      101.52      102.51      5.44 o 
   3  19   0      525.98      476.22     17.73 o 
   4  19   0     2717.02     2613.00     49.26 o 
   5  19   0       21.58       27.39      4.39 o 
   6  19   0      365.74      360.86     14.38 o 
   7  19   0      117.24      121.27     14.77 o 
   8  19   0        0.01       -1.69      8.43 o 
   0  20   0      385.03      381.73     13.45 o 
   1  20   0      217.05      253.76      6.49 o 
   2  20   0     2026.41     2066.25     31.21 o 
   3  20   0     1788.95     1703.58     45.58 o 
   4  20   0      561.52      569.33     17.66 o 
   5  20   0       48.31       66.75      7.30 o 
   6  20   0       32.07       29.27      7.90 o 
   7  20   0        2.41        0.75      8.09 o 
   8  20   0      131.54      196.77     18.38 o 
   1  21   0       14.81       14.03      2.84 o 
   2  21   0      515.08      491.39     10.96 o 
   3  21   0      603.53      685.50     20.36 o 
   4  21   0       26.25       58.18      7.51 o 
   5  21   0        1.86        1.40      4.02 o 
   6  21   0      227.64      195.63     13.88 o 
   7  21   0       32.67       48.93     11.66 o 
   8  21   0        9.89        8.65      9.77 o 
   0  22   0       14.25       24.10      5.57 o 
   1  22   0       35.48       76.72      5.20 o 
   2  22   0      535.65      435.84     10.01 o 
   3  22   0       30.24       27.96      6.71 o 
   4  22   0     1063.21      939.35     24.61 o 
   5  22   0       17.98        6.53      4.48 o 
   6  22   0       82.83       76.59      9.01 o 
   7  22   0      369.85      450.95     57.10 o 
   1  23   0      685.91      683.95     11.88 o 
   2  23   0      247.93      279.03      9.93 o 
   3  23   0      255.33      268.23     14.07 o 
   4  23   0       70.07       58.20      7.70 o 
   5  23   0        0.55       -1.86      4.25 o 
   6  23   0       89.70       94.24      9.84 o 
   7  23   0        2.51        5.50      9.03 o 
   0  24   0       80.81       88.17      8.65 o 
   1  24   0      454.75      456.58     11.52 o 
   2  24   0        6.64        7.55      4.63 o 
   3  24   0       17.00        2.95      7.14 o 
   4  24   0      373.85      415.95     16.10 o 
   5  24   0      359.78      384.98     13.30 o 
   6  24   0       31.44       26.56     10.46 o 
   7  24   0      152.34      158.75     27.20 o 
   1  25   0        2.46        7.47      4.33 o 
   2  25   0     1042.89      989.96     20.00 o 
   3  25   0        0.24       -4.89      4.67 o 
   4  25   0        0.38       -9.13      4.57 o 
   5  25   0      114.99      146.79      9.73 o 
   6  25   0        0.02        5.44      6.82 o 
   7  25   0        1.47       -2.18      9.72 o 
   0  26   0      616.99      673.64     32.37 o 
   1  26   0      140.85      125.11      9.15 o 
   2  26   0       47.09       68.83     14.18 o 
   3  26   0      349.80      342.24     18.42 o 
   4  26   0        4.41       -1.68      5.22 o 
   5  26   0      284.30      241.33     11.87 o 
   6  26   0       70.55       77.35     10.01 o 
   1  27   0      179.46      139.15      8.46 o 
   2  27   0      301.85      235.82     13.90 o 
   3  27   0        4.55        7.17      5.62 o 
   4  27   0       65.16       37.31      6.78 o 
   5  27   0       17.25       21.78      5.59 o 
   6  27   0       14.81        3.44      7.27 o 
   0  28   0       93.43       90.52      9.66 o 
   1  28   0      247.20      198.25      9.99 o 
   2  28   0      204.75      166.60     13.69 o 
   3  28   0      263.81      226.29     17.68 o 
   4  28   0        0.19        9.43      5.81 o 
   5  28   0      235.01      278.12     18.44 o 
   1  29   0       22.12       13.44      5.12 o 
   2  29   0      199.60      289.59     15.72 o 
   3  29   0       18.97       -6.96     10.00 o 
   4  29   0        1.07       -2.44      5.34 o 
   5  29   0       34.10       67.96      7.69 o 
   0  30   0      115.95       97.09     12.39 o 
   1  30   0       17.50       10.34      4.99 o 
   2  30   0       14.96       49.65      8.35 o 
   3  30   0        6.08        0.69      7.82 o 
   4  30   0       29.25       12.44      8.22 o 
   5  30   0      104.90      107.67     15.72 o 
   1  31   0       10.07        9.51      6.24 o 
   2  31   0       69.18       87.71     13.01 o 
   3  31   0        0.02        6.25      8.66 o 
   4  31   0        4.68        8.13      7.54 o 
   0  32   0       22.65       30.83     11.19 o 
   1  32   0        4.14       -3.57      6.88 o 
   2  32   0       57.67       66.98      9.78 o 
   3  32   0        0.53        2.35      8.42 o 
   1  33   0        1.53       -2.90      7.10 o 
   2  33   0      223.22      236.95     15.92 o 
   3  33   0      165.35      149.30     16.79 o 
   0  34   0       69.82       35.62     22.23 o 
   1  34   0       23.29       31.98      8.81 o 
 -10   1   1       17.53       23.37     15.04 o 
  -9   1   1        3.19        6.77     10.28 o 
  -8   1   1      517.11      501.99     25.74 o 
  -7   1   1        1.52        8.02      7.72 o 
  -6   1   1       48.47       64.28     12.17 o 
  -5   1   1      232.90      226.74     13.89 o 
  -4   1   1      700.31      784.59     35.62 o 
  -3   1   1     4300.79     3823.14    296.57 o 
  -2   1   1        9.63       18.09      3.56 o 
  -1   1   1     1048.19      993.85     26.68 o 
   0   1   1      134.58       91.13      2.22 o 
   1   1   1     6237.05     5886.35     58.18 o 
   2   1   1    10281.54     9285.60    123.26 o 
   3   1   1     1275.41     1157.75    143.31 o 
   4   1   1     1436.05     1605.73     26.07 o 
   5   1   1      355.81      326.69      9.24 o 
   6   1   1      585.91      517.19     12.82 o 
   7   1   1     1973.05     2055.37     41.72 o 
   8   1   1       14.38       26.54     10.92 o 
   9   1   1        1.73        4.26     10.44 o 
 -10   2   1       79.43       38.51     14.19 o 
  -9   2   1        4.50       -5.40      9.71 o 
  -8   2   1       89.93      111.30     14.72 o 
  -7   2   1      433.25      510.36     24.09 o 
  -6   2   1     1441.26     1429.23     41.21 o 
  -5   2   1      666.18      630.36     22.49 o 
  -4   2   1      801.05      801.46     24.13 o 
  -3   2   1        8.98        3.39      1.85 o 
  -2   2   1     3633.91     4002.79     81.15 o 
  -1   2   1      223.78      230.79     35.40 o 
   0   2   1       58.00       75.84      1.94 o 
   1   2   1        8.86        2.76      0.94 o 
   2   2   1     7053.38     7338.65     78.75 o 
   3   2   1     9986.44    10009.45    351.06 o 
   4   2   1      721.01      679.93     13.61 o 
   5   2   1      413.54      446.46     11.12 o 
   6   2   1      465.39      469.16     14.98 o 
   7   2   1      797.14      812.42     21.55 o 
   8   2   1      105.47      136.78     16.72 o 
   9   2   1        1.16        0.11     10.21 o 
 -10   3   1       39.11       11.80     17.58 o 
  -9   3   1        0.82       -2.74     17.32 o 
  -8   3   1        9.42        3.83     11.57 o 
  -7   3   1      184.79      205.11     17.65 o 
  -6   3   1       29.24        5.41      9.77 o 
  -5   3   1     1125.10     1043.14     31.13 o 
  -4   3   1     8363.72     9251.59    177.68 o 
  -2   3   1     3440.20     2734.73     78.72 o 
  -1   3   1     1387.78     1010.44     14.71 o 
   0   3   1     7889.96     7652.85     88.26 o 
   1   3   1    12806.28    12080.18    104.81 o 
   2   3   1        0.13       30.51      1.91 o 
   3   3   1       77.58      153.57      6.78 o 
   4   3   1        2.57       14.72      3.36 o 
   5   3   1      340.31      259.63      8.56 o 
   6   3   1     1286.19     1195.25     27.19 o 
   7   3   1     3256.37     3459.86     63.82 o 
   8   3   1       31.50       34.41     17.84 o 
   9   3   1      362.66      421.65     26.79 o 
 -10   4   1        2.75      -10.81     14.41 o 
  -9   4   1      113.18       97.40     15.69 o 
  -8   4   1       20.51       18.84      9.49 o 
  -7   4   1      847.99      935.40     33.40 o 
  -6   4   1       27.97       20.45      8.93 o 
  -5   4   1      321.10      314.56     15.38 o 
  -4   4   1     1054.21      973.36     23.78 o 
  -3   4   1     1121.65     1173.87     39.40 o 
  -2   4   1     5113.83     5249.30     80.09 o 
  -1   4   1        2.74       -0.94      0.79 o 
   0   4   1      428.30      415.94      6.63 o 
   1   4   1    19956.89    20152.81    157.10 o 
   2   4   1       91.33       76.93      3.24 o 
   3   4   1     2863.42     3218.84     52.57 o 
   4   4   1      463.10      581.70     12.62 o 
   5   4   1        1.42       -0.63      3.31 o 
   6   4   1      628.13      631.60     18.08 o 
   7   4   1     1078.96     1066.29     25.87 o 
   8   4   1      153.19      177.47     35.43 o 
   9   4   1       41.57       35.14     13.08 o 
 -10   5   1        9.19       35.11     20.99 o 
  -9   5   1       12.29        3.74     14.90 o 
  -8   5   1      144.90      122.61     15.74 o 
  -7   5   1     1739.62     1534.53     88.76 o 
  -6   5   1      746.82      658.31     24.74 o 
  -5   5   1       95.48       88.03      8.14 o 
  -4   5   1      824.09     1113.28     23.85 o 
  -3   5   1        1.36       -0.05      2.17 o 
  -2   5   1    18345.08    17859.11    190.07 o 
  -1   5   1     1945.00     1664.66     18.00 o 
   0   5   1    15312.66    16694.51    177.86 o 
   1   5   1     4548.69     4083.42     36.76 o 
   2   5   1      171.09      124.73      3.77 o 
   3   5   1      702.14      610.04     12.20 o 
   4   5   1      164.70      144.89     11.48 o 
   5   5   1        0.97        0.19      4.15 o 
   6   5   1     3053.25     2934.71     54.88 o 
   7   5   1        3.00       33.09      9.76 o 
   8   5   1      103.64       75.80      6.92 o 
   9   5   1       60.87       54.81     20.49 o 
 -10   6   1       32.92       62.22     21.95 o 
  -9   6   1       35.15       78.17     22.19 o 
  -8   6   1      122.72      142.89     16.85 o 
  -7   6   1     1288.29     1287.94     86.25 o 
  -6   6   1        5.21        8.64      3.32 o 
  -5   6   1       35.38       53.67      5.85 o 
  -4   6   1       28.88       34.15      4.14 o 
  -3   6   1     5528.97     6034.93    103.51 o 
  -2   6   1     1950.81     1815.94     23.37 o 
  -1   6   1     5551.27     5649.76     61.38 o 
   0   6   1     2253.51     2491.07     26.54 o 
   1   6   1     1640.22     1579.98     17.62 o 
   2   6   1     4842.71     4844.96     54.17 o 
   3   6   1      891.69     1009.97     15.53 o 
   4   6   1      361.12      490.14     15.05 o 
   5   6   1     1259.38     1432.08     30.28 o 
   6   6   1     1997.75     1791.45     37.08 o 
   7   6   1     1579.71     1517.32     33.58 o 
   8   6   1      176.56      233.33     11.21 o 
   9   6   1      121.07       92.01     25.21 o 
 -10   7   1       29.18       22.90     19.84 o 
  -9   7   1       24.51       41.98     19.26 o 
  -8   7   1      201.87      204.73     29.76 o 
  -7   7   1      220.82      295.86     21.04 o 
  -6   7   1      848.07      852.20     22.62 o 
  -5   7   1     5753.26     5857.42     97.58 o 
  -4   7   1        1.27       -2.61      2.41 o 
  -3   7   1      957.95      955.15     15.85 o 
  -2   7   1       65.86       22.49      2.65 o 
  -1   7   1     1960.70     2157.46     25.32 o 
   0   7   1     3905.94     3181.90     33.65 o 
   1   7   1    10786.64    10246.43     94.33 o 
   2   7   1     4440.72     4814.57     46.56 o 
   3   7   1       43.85       91.88      2.94 o 
   4   7   1        8.81       22.41      4.02 o 
   5   7   1     2720.42     2631.28    128.06 o 
   6   7   1       11.29        2.70      5.36 o 
   7   7   1      203.89      212.15     11.81 o 
   8   7   1       35.72       21.99      6.04 o 
   9   7   1      124.52      150.72     28.94 o 
 -10   8   1        3.23      -20.43     15.76 o 
  -9   8   1       51.84       57.51     21.38 o 
  -8   8   1       71.01       93.91     22.79 o 
  -7   8   1      561.35      509.47     15.02 o 
  -6   8   1      388.32      380.18     13.09 o 
  -5   8   1      296.95      285.86     12.04 o 
  -4   8   1      573.55      666.31     18.52 o 
  -3   8   1     3607.32     3847.56     47.61 o 
  -2   8   1     3295.07     3357.67     38.26 o 
  -1   8   1     7082.75     6397.08     63.76 o 
   0   8   1     2025.96     1978.76     22.13 o 
   1   8   1       53.45       91.07      3.02 o 
   2   8   1      529.74      598.43     10.96 o 
   3   8   1     5179.15     5622.87     50.97 o 
   4   8   1      920.00      732.78     77.21 o 
   5   8   1      233.38      256.99     13.09 o 
   6   8   1     1783.67     1810.89     37.88 o 
   7   8   1      509.62      462.97     16.28 o 
   8   8   1       40.58       45.53      7.53 o 
   9   8   1        9.05       -0.04     17.12 o 
  -9   9   1       20.32       10.21     17.75 o 
  -8   9   1      103.80       71.31     21.11 o 
  -7   9   1      189.16      200.09     20.32 o 
  -6   9   1      701.34      656.79     18.15 o 
  -4   9   1      495.18      430.67      9.62 o 
  -3   9   1     2069.31     2093.70     23.16 o 
  -2   9   1     4993.70     4897.25     62.28 o 
  -1   9   1      501.02      536.37      8.65 o 
   0   9   1     6851.57     7265.17     68.53 o 
   1   9   1      428.61      455.58      7.01 o 
   2   9   1     1741.30     1415.54     15.56 o 
   3   9   1     1744.87     1826.20     22.18 o 
   4   9   1      816.56      798.10     17.10 o 
   5   9   1        4.33        5.28      7.15 o 
   6   9   1      314.66      372.71     14.49 o 
   7   9   1      178.44      223.74     14.13 o 
   8   9   1       29.33       37.73      7.40 o 
   9   9   1       40.26       40.65     20.42 o 
  -9  10   1      138.38      193.60     32.50 o 
  -8  10   1       77.75      113.84     24.64 o 
  -7  10   1       70.90       81.59      9.22 o 
  -6  10   1       38.17       57.10      7.86 o 
  -4  10   1     1201.30     1313.12     21.50 o 
  -3  10   1     7119.14     7690.30     99.85 o 
  -2  10   1     2130.58     2018.64     25.10 o 
  -1  10   1     2153.77     1991.55     28.46 o 
   0  10   1      327.39      241.04      4.35 o 
   1  10   1      929.09      968.19     12.32 o 
   2  10   1     2201.62     2152.89     21.26 o 
   3  10   1     4105.37     3877.10     41.79 o 
   4  10   1      438.07      392.57     18.49 o 
   6  10   1      485.86      489.87     16.62 o 
   7  10   1      304.65      270.79     15.91 o 
   8  10   1       17.59       41.97     15.16 o 
   9  10   1       27.28       33.11     21.11 o 
  -9  11   1      249.63      355.39     41.85 o 
  -8  11   1      265.31      229.19     32.05 o 
  -7  11   1      111.46      149.61     12.22 o 
  -6  11   1      105.09      158.29     12.29 o 
  -5  11   1      663.90      694.64     20.71 o 
  -4  11   1      540.68      535.98     11.44 o 
  -3  11   1      762.57      937.88     15.11 o 
  -2  11   1     2920.19     2773.56     34.35 o 
  -1  11   1     1912.05     1847.79     22.51 o 
   0  11   1       27.72       57.51      2.47 o 
   1  11   1      328.39      349.33      6.31 o 
   2  11   1     1850.27     2148.06     22.62 o 
   3  11   1     2487.94     2603.49     24.58 o 
   4  11   1      436.40      410.95     11.00 o 
   5  11   1      203.22      157.32     12.28 o 
   6  11   1      129.58      117.90     11.80 o 
   7  11   1        5.45        7.97      8.07 o 
   8  11   1       81.78      128.37     11.80 o 
   9  11   1        4.22       12.85     17.91 o 
  -9  12   1       52.79       46.93     20.54 o 
  -8  12   1       69.41       93.46      9.19 o 
  -7  12   1       62.46       92.35     10.50 o 
  -6  12   1        4.85        5.29      5.72 o 
  -5  12   1       17.51        9.32      2.77 o 
  -4  12   1      519.49      516.72     11.33 o 
  -3  12   1     2422.06     2523.52     28.59 o 
  -2  12   1     3123.94     3174.63     37.85 o 
  -1  12   1     4885.62     5503.73     53.17 o 
   0  12   1     6082.50     6176.45     59.51 o 
   1  12   1     4007.32     3900.04     38.12 o 
   2  12   1     1848.85     1831.77     18.87 o 
   3  12   1       64.30       72.23      3.63 o 
   4  12   1      952.83      966.90     13.87 o 
   5  12   1      140.09      144.58      8.11 o 
   6  12   1        8.40       15.95     10.48 o 
   7  12   1      193.48      142.43     13.48 o 
   8  12   1      505.53      515.55     48.93 o 
   9  12   1        5.54       24.23      7.21 o 
  -9  13   1        3.21      -12.04     15.19 o 
  -8  13   1       20.34       18.49      6.46 o 
  -7  13   1      149.53      138.34     16.72 o 
  -6  13   1       27.60       46.43     14.00 o 
  -5  13   1       65.03       60.73      9.81 o 
  -4  13   1      101.49       66.49      3.54 o 
  -3  13   1      767.88      686.69     10.84 o 
  -2  13   1     4462.80     4711.57     54.35 o 
  -1  13   1     5331.15     6085.11     58.72 o 
   0  13   1      345.98      526.10      7.40 o 
   1  13   1       43.83       37.32      2.39 o 
   2  13   1       65.50       42.93      2.44 o 
   3  13   1     2176.40     2328.05     22.89 o 
   4  13   1      625.51      585.40     11.23 o 
   5  13   1       15.14       22.55      3.66 o 
   6  13   1       86.38      103.99     14.49 o 
   7  13   1      264.61      311.31     18.56 o 
   8  13   1       43.41       54.92     20.02 o 
   9  13   1      204.55      230.95     14.84 o 
  -9  14   1       15.41       -9.11     16.03 o 
  -8  14   1       14.30       -4.74      5.85 o 
  -7  14   1      108.39      111.11     11.98 o 
  -6  14   1        0.06       -8.87      9.24 o 
  -5  14   1     1664.63     1594.30     27.04 o 
  -4  14   1     2460.37     2496.72     37.49 o 
  -3  14   1      508.23      547.71      9.68 o 
  -2  14   1      541.87      556.38     10.97 o 
  -1  14   1     1629.86     1984.61     20.12 o 
   0  14   1      120.85      169.09      5.86 o 
   1  14   1     8800.70     9070.89     84.92 o 
   2  14   1     1576.29     1424.62     14.81 o 
   3  14   1        0.05        0.62      1.75 o 
   4  14   1     2229.73     1340.45     41.44 o 
   5  14   1      380.83      297.79     11.81 o 
   6  14   1       21.56       12.46      9.35 o 
   7  14   1      118.81      117.71     16.51 o 
   8  14   1        1.68        1.34      6.90 o 
   9  14   1        3.50        2.47      9.49 o 
  -9  15   1        0.32      -23.24     14.31 o 
  -8  15   1        9.43       14.42      9.23 o 
  -7  15   1       57.74       46.53      9.57 o 
  -6  15   1      866.59      754.63     28.00 o 
  -5  15   1      733.36      794.17     20.50 o 
  -4  15   1      167.48      153.41      8.46 o 
  -3  15   1       39.44       59.06      4.60 o 
  -2  15   1        2.89        8.03      2.65 o 
  -1  15   1       22.91       19.63      2.18 o 
   0  15   1     1360.86     1631.14     17.52 o 
   1  15   1      448.76      528.51     13.55 o 
   2  15   1      202.10      169.92      4.14 o 
   3  15   1     1044.72     1019.86     20.34 o 
   4  15   1      159.86      159.69      9.39 o 
   5  15   1       87.49       98.67      8.07 o 
   6  15   1      270.95      281.62     18.46 o 
   7  15   1       18.67        9.17      8.03 o 
   8  15   1       95.97      158.79     15.15 o 
  -9  16   1       91.03      118.75     10.99 o 
  -8  16   1        0.54       -7.16      6.54 o 
  -7  16   1       40.33       28.24      8.80 o 
  -6  16   1       60.35       47.17     10.13 o 
  -5  16   1        0.16        0.74      6.87 o 
  -4  16   1     4659.09     4639.89     96.79 o 
  -3  16   1      413.09      392.93     13.99 o 
  -2  16   1      298.01      224.38      7.15 o 
  -1  16   1      591.74      794.73      9.69 o 
   0  16   1      155.92      166.13      4.60 o 
   1  16   1     1996.74     2050.73     21.48 o 
   2  16   1      249.31      225.20      5.42 o 
   3  16   1     3099.92     2988.70     55.34 o 
   4  16   1      210.40      183.10      8.44 o 
   5  16   1        2.37        0.26      4.52 o 
   6  16   1       72.57       41.73      7.35 o 
   7  16   1      232.60      231.84     18.40 o 
   8  16   1      110.47      117.99     16.02 o 
  -8  17   1       14.52        9.37      9.90 o 
  -7  17   1        9.20       -1.49      7.75 o 
  -6  17   1        5.02        2.50      5.24 o 
  -5  17   1      988.86     1117.83     27.15 o 
  -4  17   1       25.70       16.60      5.95 o 
  -3  17   1      906.55      976.99     24.31 o 
  -2  17   1       91.25       61.99      4.21 o 
  -1  17   1      351.82      403.70      6.34 o 
   0  17   1       53.53       58.88      3.23 o 
   1  17   1       19.21        9.37      2.11 o 
   2  17   1      348.64      402.19      8.76 o 
   3  17   1       10.07        6.07      6.03 o 
   4  17   1      261.73      261.31     10.31 o 
   5  17   1      869.64      986.84     19.22 o 
   6  17   1       46.40       64.42      6.70 o 
   7  17   1       45.60       91.79     13.08 o 
   8  17   1       74.50       98.33     13.31 o 
  -8  18   1      314.57      316.57     20.35 o 
  -7  18   1       46.35       43.02     10.65 o 
  -6  18   1     1069.04      839.08     27.63 o 
  -5  18   1        0.46       -2.91      5.02 o 
  -4  18   1     1175.95     1105.83     25.19 o 
  -3  18   1     1712.52     1753.07     44.85 o 
  -2  18   1      344.22      302.41      7.77 o 
  -1  18   1      207.30      260.94      5.17 o 
   0  18   1     1299.11     1215.90     14.76 o 
   1  18   1      603.45      555.66      8.74 o 
   2  18   1      226.05      205.66      6.90 o 
   3  18   1     1429.19     1332.80     43.91 o 
   4  18   1      428.24      437.07     13.50 o 
   5  18   1       61.23       60.83      6.31 o 
   6  18   1     2150.15     2098.58     42.81 o 
   7  18   1      236.12      206.45     18.21 o 
   8  18   1       65.52       85.31     16.51 o 
  -8  19   1       37.96       57.26     11.39 o 
  -7  19   1       37.80       16.54      9.40 o 
  -6  19   1      111.33      100.69      8.69 o 
  -5  19   1      244.53      260.63      9.82 o 
  -4  19   1      780.65      700.37     21.51 o 
  -3  19   1        6.30       -2.82      4.07 o 
  -2  19   1     2759.18     2585.38     29.39 o 
  -1  19   1      182.71      178.30      5.61 o 
   0  19   1       89.52       84.65      3.95 o 
   1  19   1        6.96       10.08      3.34 o 
   2  19   1      888.33      924.26     14.95 o 
   3  19   1      614.31      637.47     18.84 o 
   4  19   1      451.50      445.43     16.28 o 
   5  19   1      531.97      493.09     17.89 o 
   6  19   1       21.24       43.10      6.91 o 
   7  19   1        9.95        0.39      8.17 o 
   8  19   1       85.83       66.12     13.04 o 
  -8  20   1       96.84      114.61     14.60 o 
  -7  20   1       18.75       24.98     11.06 o 
  -6  20   1      598.64      529.00     32.16 o 
  -5  20   1      823.17      714.11     18.16 o 
  -4  20   1     1982.32     1977.28     39.88 o 
  -3  20   1     2255.61     2153.34     42.89 o 
  -2  20   1       13.47       23.55      3.97 o 
  -1  20   1      316.75      282.90      6.63 o 
   0  20   1      292.44      310.26      7.64 o 
   1  20   1       83.29       91.40      4.71 o 
   2  20   1     1590.66     1575.32     21.14 o 
   3  20   1      583.66      495.69     16.65 o 
   4  20   1        3.50        2.65      4.58 o 
   5  20   1      533.05      671.66     16.40 o 
   6  20   1       96.50       84.32     15.83 o 
   7  20   1      214.35      236.14     20.28 o 
   8  20   1       26.77       22.29     18.94 o 
  -8  21   1        2.23       -4.71      8.02 o 
  -7  21   1      140.62      131.19     15.41 o 
  -6  21   1       80.45       79.99     12.81 o 
  -5  21   1       24.85        8.68      6.89 o 
  -4  21   1      385.50      469.36     16.15 o 
  -3  21   1      127.75      119.69      9.00 o 
  -2  21   1      155.54      138.16      6.87 o 
  -1  21   1      423.78      432.17      8.33 o 
   0  21   1      688.08      717.49     10.81 o 
   1  21   1      516.79      558.09     10.37 o 
   2  21   1      977.37      984.36     16.65 o 
   3  21   1      644.31      662.73     20.04 o 
   4  21   1      253.41      248.35     18.26 o 
   5  21   1      399.09      458.35     13.70 o 
   6  21   1        2.93        3.90      8.30 o 
   7  21   1       12.83        7.04      9.36 o 
  -7  22   1       51.13       58.76     12.16 o 
  -6  22   1       16.73        6.78      7.62 o 
  -5  22   1       43.67       42.91      7.52 o 
  -4  22   1      895.17      768.75     21.67 o 
  -3  22   1        8.80       -4.26      5.99 o 
  -2  22   1      429.76      460.83     11.53 o 
  -1  22   1      184.74      207.01      6.40 o 
   0  22   1      248.01      284.85      8.32 o 
   1  22   1     1057.16     1118.87     17.68 o 
   2  22   1      269.76      297.00      9.30 o 
   3  22   1      351.11      294.55     14.09 o 
   4  22   1      443.30      620.99     17.52 o 
   5  22   1       56.49       41.02      5.73 o 
   6  22   1       37.24       31.97      7.27 o 
   7  22   1       54.70       52.48     14.17 o 
  -7  23   1        8.49        0.97      9.15 o 
  -6  23   1       88.44       79.78      9.33 o 
  -5  23   1      366.48      391.31     14.08 o 
  -4  23   1       14.01       10.38      5.24 o 
  -3  23   1      597.68      637.39     17.84 o 
  -2  23   1     2677.86     2901.47     54.55 o 
  -1  23   1        4.46        3.31      3.29 o 
   0  23   1      131.55      100.39      5.78 o 
   1  23   1      673.61      752.95     13.62 o 
   2  23   1     1186.53     1111.12     18.65 o 
   3  23   1        1.80       -8.96      4.48 o 
   4  23   1      197.28      121.52      9.18 o 
   5  23   1      210.92      204.99     10.30 o 
   6  23   1        5.24       11.80      6.63 o 
   7  23   1       12.47        8.18     17.02 o 
  -7  24   1      133.51      130.68     27.05 o 
  -6  24   1       15.58       18.91      6.70 o 
  -5  24   1      140.52      158.53      9.66 o 
  -4  24   1        7.12        6.72      4.91 o 
  -3  24   1      461.01      365.37     15.72 o 
  -2  24   1      348.26      417.41     23.38 o 
  -1  24   1      583.80      585.37     12.19 o 
   0  24   1     1055.85      963.73     16.25 o 
   1  24   1      244.19      302.82      9.83 o 
   2  24   1      332.47      347.11     14.42 o 
   3  24   1      583.09      711.75     22.01 o 
   4  24   1       13.15        5.37      5.26 o 
   5  24   1       20.75       43.00      7.03 o 
   6  24   1       36.18       55.71     10.23 o 
   7  24   1        2.80       17.97     11.01 o 
  -7  25   1        4.36        8.69      8.23 o 
  -6  25   1       10.45        7.83      6.05 o 
  -5  25   1       70.51       49.49     14.12 o 
  -4  25   1      269.78      245.49     12.27 o 
  -3  25   1      130.31      134.05      9.82 o 
  -2  25   1     2999.15     2628.72     41.72 o 
  -1  25   1      613.13      587.99     14.34 o 
   0  25   1        0.01        5.06      3.67 o 
   1  25   1      796.56      746.21     16.50 o 
   2  25   1      160.64      194.03      8.40 o 
   3  25   1        0.20       -7.55      5.07 o 
   4  25   1       14.35        7.66      5.34 o 
   5  25   1       22.27       42.38      6.59 o 
   6  25   1        0.00        4.08      6.59 o 
  -6  26   1       85.65      131.78     10.85 o 
  -5  26   1       38.02       26.82      6.03 o 
  -4  26   1      113.40      157.68     13.91 o 
  -3  26   1      294.67      284.96     13.70 o 
  -2  26   1      194.20      190.84     14.67 o 
  -1  26   1       88.79       74.66      6.52 o 
   0  26   1      806.66      794.98     16.14 o 
   1  26   1       33.38       28.05      5.04 o 
   2  26   1        9.45       -1.18      4.32 o 
   3  26   1       56.72       20.35     10.19 o 
   4  26   1       55.83       64.21      7.97 o 
   5  26   1       14.12       35.13      6.63 o 
   6  26   1       26.18       21.56      7.79 o 
  -6  27   1        4.12        3.34      6.39 o 
  -5  27   1       79.35      110.91      8.99 o 
  -4  27   1        0.64        4.62      5.30 o 
  -3  27   1      284.54      223.98     12.43 o 
  -2  27   1       42.97       41.96      7.56 o 
  -1  27   1      374.36      383.96     14.42 o 
   0  27   1        0.40        3.17      4.08 o 
   1  27   1      203.61      178.88     11.49 o 
   2  27   1      318.49      295.95     20.40 o 
   3  27   1      125.45      131.16     11.79 o 
   4  27   1       21.07       46.58      7.42 o 
   5  27   1        7.67       28.68      6.24 o 
   6  27   1       34.91       57.31      9.54 o 
  -6  28   1       34.56       47.49      9.37 o 
  -5  28   1       85.91      120.93      8.97 o 
  -4  28   1        0.93       -6.94      4.92 o 
  -3  28   1       22.57       18.73      8.34 o 
  -2  28   1      156.38      103.09     10.25 o 
  -1  28   1      224.83      173.62     11.14 o 
   0  28   1       30.00       51.22      5.83 o 
   1  28   1       17.68        8.41      4.58 o 
   2  28   1       14.59        2.85      5.90 o 
   3  28   1        0.40       -5.28      7.09 o 
   4  28   1      195.84      204.96     12.65 o 
   5  28   1       14.20        5.98      5.82 o 
  -5  29   1        0.50        2.90      5.18 o 
  -4  29   1        0.01        3.11      5.56 o 
  -3  29   1       23.65        7.86      9.36 o 
  -2  29   1      118.08      126.86     11.38 o 
  -1  29   1       44.09       45.72      7.20 o 
   0  29   1        4.98       -3.75      4.16 o 
   1  29   1      447.76      407.16     13.40 o 
   2  29   1      284.08      354.67     16.86 o 
   3  29   1       24.22       22.81     25.85 o 
   4  29   1       60.66       57.07      7.42 o 
   5  29   1      181.64      209.39     12.39 o 
  -5  30   1      216.48      278.18     16.76 o 
  -4  30   1        1.99       -6.45      7.07 o 
  -3  30   1      433.30      397.24     21.80 o 
  -2  30   1        3.04       10.65      6.78 o 
  -1  30   1      107.79      121.93     10.16 o 
   0  30   1      244.17      229.91     12.13 o 
   1  30   1       49.58       56.29      7.26 o 
   2  30   1        0.07       -5.56      6.08 o 
   3  30   1        0.18       -6.38      7.40 o 
   4  30   1       94.34      110.54     11.80 o 
  -4  31   1       24.22       10.95      8.34 o 
  -3  31   1        2.04        5.46     14.47 o 
  -2  31   1       14.11       14.71      7.41 o 
  -1  31   1      192.30      167.88     11.69 o 
   0  31   1      137.08      134.52      9.99 o 
   1  31   1       73.56       89.97      7.98 o 
   2  31   1      140.98      125.10     13.66 o 
   3  31   1        3.24        2.12      8.29 o 
   4  31   1       22.47        7.99      7.39 o 
  -4  32   1      127.10      118.14     14.40 o 
  -3  32   1        0.00        0.47      8.32 o 
  -2  32   1       27.60       31.14      8.31 o 
  -1  32   1        1.23        5.71      7.07 o 
   0  32   1       19.10       33.66      8.14 o 
   1  32   1       16.57        8.51      5.85 o 
   2  32   1      236.40      195.82     16.53 o 
   3  32   1        2.48      -14.53     10.21 o 
  -3  33   1        0.19       -3.38      8.45 o 
  -2  33   1       15.93       14.11      7.53 o 
  -1  33   1       80.12       68.93     10.28 o 
   0  33   1        3.31       12.99     10.33 o 
   1  33   1      186.65      181.73     14.30 o 
   2  33   1        5.40       -9.99      6.47 o 
  -2  34   1        0.43       -0.04      7.38 o 
  -1  34   1       25.53        4.00     12.38 o 
   0  34   1        0.46        3.40      7.47 o 
   1  34   1        6.90        2.07      7.24 o 
 -10   0   2       64.79       59.15     21.43 o 
  -9   0   2       16.07       44.56     17.41 o 
  -8   0   2      406.96      505.73     36.64 o 
  -7   0   2      482.66      532.16     34.27 o 
  -6   0   2       91.47       73.82     14.38 o 
  -5   0   2       70.75       84.39     12.82 o 
  -4   0   2      300.11      287.74     18.93 o 
  -3   0   2      147.25      146.85     12.18 o 
  -2   0   2    11083.43    12599.71    223.16 o 
  -1   0   2     6651.94     5683.93     88.69 o 
   0   0   2     6770.38     7364.49    110.11 o 
   1   0   2    28093.40    27010.27    312.49 o 
   2   0   2      858.02      560.15     12.86 o 
   3   0   2     4228.42     5110.54     78.92 o 
   4   0   2       53.84       31.78      6.55 o 
   5   0   2       38.04       28.35      8.77 o 
   6   0   2      319.17      312.34     15.44 o 
   7   0   2      192.08      241.77     14.01 o 
   8   0   2      131.68      127.51     23.61 o 
   9   0   2      291.31      312.54     37.48 o 
 -10   1   2      145.74      219.95     22.75 o 
  -9   1   2        6.42        2.79      9.37 o 
  -8   1   2      413.61      446.37     32.84 o 
  -7   1   2      181.72      143.85     14.69 o 
  -6   1   2       76.18       79.63     10.51 o 
  -5   1   2      760.70      922.17     28.16 o 
  -4   1   2       19.01       40.16      6.35 o 
  -3   1   2     1998.89     1841.77     41.95 o 
  -2   1   2     2177.19     2319.27     30.10 o 
  -1   1   2    10276.35    10937.92    116.46 o 
   0   1   2      954.55     1197.53     13.22 o 
   1   1   2     6369.42     5889.96     51.72 o 
   2   1   2       12.10        5.97      1.28 o 
   3   1   2     1952.76     1901.54     24.37 o 
   4   1   2     1497.81     1388.05     24.00 o 
   5   1   2      143.66      109.04      6.47 o 
   6   1   2     1075.19     1038.19     21.21 o 
   7   1   2        5.06        0.03      3.75 o 
   8   1   2      174.25      194.93     22.61 o 
   9   1   2      371.20      475.69     49.47 o 
 -10   2   2      413.00      441.45     29.70 o 
  -9   2   2       29.23       19.22     10.87 o 
  -8   2   2       24.00       28.36     10.12 o 
  -7   2   2      243.70      229.83     18.08 o 
  -6   2   2      322.20      318.18     17.60 o 
  -5   2   2      154.49      153.55     12.23 o 
  -4   2   2       98.24       79.27     22.57 o 
  -3   2   2      858.90      956.31     34.24 o 
  -2   2   2       43.51       22.06      2.98 o 
  -1   2   2     5154.90     5902.12     68.91 o 
   0   2   2     2301.86     2190.35     21.48 o 
   1   2   2     1954.84     2306.75     21.41 o 
   2   2   2     6131.75     6143.96     73.39 o 
   3   2   2       79.51       39.70      2.41 o 
   4   2   2      750.65      634.23     21.71 o 
   5   2   2       94.71      108.29      6.44 o 
   6   2   2      861.98      828.20     21.07 o 
   7   2   2      463.91      439.13     15.99 o 
   8   2   2       41.60       27.48      6.15 o 
   9   2   2      201.21      236.81     23.34 o 
 -10   3   2        7.74        0.70     15.78 o 
  -9   3   2        6.99       23.88     12.11 o 
  -8   3   2      868.24      919.24     35.31 o 
  -7   3   2      111.83      138.57     15.94 o 
  -6   3   2      771.28      762.48     60.84 o 
  -5   3   2       30.17       44.15      7.75 o 
  -4   3   2     6574.66     7191.15    209.72 o 
  -3   3   2     3789.16     3934.32    115.01 o 
  -2   3   2     8806.66     8847.10    117.53 o 
  -1   3   2      818.49      739.00      8.67 o 
   0   3   2    16630.85    16776.71    154.37 o 
   1   3   2     9544.50     9514.14     78.96 o 
   2   3   2      363.18      296.02      8.76 o 
   3   3   2      471.57      537.09      7.67 o 
   4   3   2     1150.74     1247.47     36.04 o 
   5   3   2       15.28        3.91      2.91 o 
   6   3   2     5908.08     5885.02     85.84 o 
   7   3   2       10.10       12.10      5.65 o 
   8   3   2       26.31       24.08     11.74 o 
   9   3   2        0.18       19.64     12.27 o 
 -10   4   2      121.07      105.49     25.51 o 
  -9   4   2       21.99        1.76      9.45 o 
  -8   4   2       17.22        8.11     11.72 o 
  -7   4   2      304.53      296.97     20.54 o 
  -6   4   2     1326.83     1198.76     35.86 o 
  -5   4   2       25.42       36.04      7.05 o 
  -4   4   2       86.61       48.57      3.68 o 
  -3   4   2      329.95      336.09     10.90 o 
  -2   4   2     2022.72     1892.47     23.68 o 
  -1   4   2     2502.20     2025.02     20.16 o 
   0   4   2      561.81      659.02      8.16 o 
   1   4   2     1142.49      962.10      9.77 o 
   2   4   2     3173.65     2929.84     33.60 o 
   3   4   2    16423.29    16254.25    172.16 o 
   4   4   2        0.42       -0.77      2.09 o 
   5   4   2       30.63       48.69      5.92 o 
   6   4   2     1369.04     1467.84     37.36 o 
   7   4   2      198.83      187.66     11.38 o 
   8   4   2       14.03       -0.20      5.22 o 
   9   4   2       15.05       16.42     15.31 o 
 -10   5   2       12.32       15.37     18.42 o 
  -9   5   2       26.75       41.82     18.79 o 
  -8   5   2       64.94       26.06     11.11 o 
  -7   5   2     2539.66     2730.51     91.14 o 
  -6   5   2       38.93       27.09      8.04 o 
  -5   5   2      700.61      801.69     17.41 o 
  -4   5   2      445.58      441.83     12.74 o 
  -2   5   2      897.28      929.72     11.56 o 
  -1   5   2       39.22       68.08      2.93 o 
   0   5   2     5077.79     4787.54     45.78 o 
   1   5   2     2072.71     2072.81     20.02 o 
   2   5   2     1112.63     1157.46     14.75 o 
   3   5   2     6077.06     6784.74     72.94 o 
   4   5   2      205.34      143.50      6.01 o 
   5   5   2     3004.64     2976.70     58.79 o 
   6   5   2      148.18      182.80     11.18 o 
   7   5   2        9.57       10.22      5.61 o 
   8   5   2       67.95       57.04     14.23 o 
   9   5   2      131.48      124.97     27.78 o 
 -10   6   2       13.12        5.05     17.14 o 
  -9   6   2        7.18        7.65     15.01 o 
  -8   6   2      275.92      312.49     31.50 o 
  -7   6   2      660.19      522.65     24.58 o 
  -6   6   2      456.15      488.57     21.03 o 
  -5   6   2     1584.69     1613.76     37.61 o 
  -4   6   2       87.70      150.12     11.03 o 
  -3   6   2       13.53        8.98      2.23 o 
  -2   6   2      349.33      238.49      5.61 o 
  -1   6   2      530.19      731.92      9.54 o 
   0   6   2      759.07      698.13      9.31 o 
   1   6   2     1032.98      806.97      9.31 o 
   2   6   2      800.17      941.85     10.14 o 
   3   6   2     1091.25     1000.92     24.55 o 
   4   6   2      164.63      235.68     10.25 o 
   5   6   2      656.59      659.41     18.43 o 
   6   6   2     1555.44     1695.97     36.58 o 
   7   6   2      328.63      324.97     14.91 o 
   8   6   2      519.86      581.65     25.88 o 
   9   6   2       48.15       75.78     23.77 o 
 -10   7   2        2.50       -2.94     14.67 o 
  -9   7   2      102.69      105.51     24.89 o 
  -8   7   2        5.85        3.51     14.80 o 
  -7   7   2      253.16      252.45     36.61 o 
  -6   7   2      425.70      319.64     10.31 o 
  -5   7   2       46.27       56.41      5.16 o 
  -4   7   2     1167.25     1191.06     40.53 o 
  -3   7   2       51.56       42.72      2.64 o 
  -2   7   2       45.65       71.70      3.39 o 
  -1   7   2     1559.80     1336.50     15.76 o 
   0   7   2      674.12      430.57      7.21 o 
   1   7   2      943.05      841.68     11.14 o 
   2   7   2     2148.92     2040.94     19.99 o 
   3   7   2     5071.05     5593.02     61.61 o 
   4   7   2        4.35        4.97      2.98 o 
   5   7   2      388.50      409.48     60.28 o 
   6   7   2      129.60       81.03      8.30 o 
   7   7   2      194.26      162.77     11.38 o 
   8   7   2      130.45      185.47     31.55 o 
   9   7   2      110.22      129.76     28.33 o 
 -10   8   2       23.61        7.37     18.07 o 
  -9   8   2      423.80      351.44     39.79 o 
  -8   8   2      433.00      392.87     39.89 o 
  -7   8   2     3228.42     3322.59     80.60 o 
  -6   8   2      180.84      217.06      9.51 o 
  -5   8   2      242.54      276.90     43.56 o 
  -3   8   2     1588.67     1732.35     20.81 o 
  -2   8   2     1050.80     1030.61     14.01 o 
  -1   8   2     5025.92     5023.28     56.41 o 
   0   8   2     1205.12     1413.19     16.33 o 
   1   8   2     8730.06     8497.74     79.43 o 
   2   8   2     3511.20     3519.33     41.74 o 
   3   8   2       59.88      151.42      4.66 o 
   4   8   2      916.47      829.82     25.70 o 
   5   8   2        6.81        4.04      3.19 o 
   6   8   2      799.29      782.92     22.11 o 
   7   8   2        0.01       -0.71      5.43 o 
   8   8   2      148.22      186.45     13.72 o 
   9   8   2      116.53      184.49     11.55 o 
 -10   9   2       29.98       47.53     20.49 o 
  -9   9   2      311.12      332.53     39.97 o 
  -8   9   2     1323.21     1081.46     58.99 o 
  -7   9   2      695.55      731.73     45.28 o 
  -6   9   2      290.15      303.10     11.34 o 
  -5   9   2        0.65        0.57      2.56 o 
  -4   9   2       88.85       93.76      5.44 o 
  -3   9   2     3172.72     3420.54     33.71 o 
  -2   9   2     1447.59     1457.16     18.85 o 
  -1   9   2     5957.55     5982.07     66.92 o 
   0   9   2     1389.14     1475.17     17.21 o 
   1   9   2      559.72      654.06      8.81 o 
   2   9   2      378.16      391.08      7.20 o 
   3   9   2      256.73      230.28      5.25 o 
   4   9   2     3174.76     3288.87     45.46 o 
   5   9   2       13.90        1.33      2.87 o 
   6   9   2       19.87       14.09      5.80 o 
   7   9   2      486.40      451.33     20.28 o 
   8   9   2       15.77       21.86      7.39 o 
   9   9   2       79.51      112.40     10.08 o 
 -10  10   2       38.97       19.14     19.94 o 
  -9  10   2       41.99       53.11     21.37 o 
  -8  10   2       45.56       24.23     15.90 o 
  -7  10   2        0.09       -2.17      3.49 o 
  -6  10   2      442.09      387.08     30.93 o 
  -5  10   2       60.25       81.91      7.26 o 
  -4  10   2     3887.55     3989.74     50.56 o 
  -3  10   2     2683.36     2584.27     32.07 o 
  -2  10   2      527.02      651.07     12.50 o 
  -1  10   2        0.12       -0.03      1.76 o 
   0  10   2      985.47      858.86     11.44 o 
   1  10   2     2297.24     2188.42     24.50 o 
   2  10   2     8885.81     8751.74     77.64 o 
   3  10   2      517.76      572.51     15.08 o 
   4  10   2      362.11      410.13      7.56 o 
   5  10   2      125.87      115.70      6.94 o 
   6  10   2      421.59      400.54     15.62 o 
   7  10   2       23.01       31.96      9.46 o 
   8  10   2       44.93       30.07      8.33 o 
   9  10   2        5.09        8.51      9.61 o 
  -9  11   2      166.91      242.04     34.88 o 
  -8  11   2       22.81        5.24     14.05 o 
  -7  11   2       55.02       60.81      6.57 o 
  -6  11   2       24.19       51.09      7.85 o 
  -4  11   2        1.81       -0.65      1.90 o 
  -3  11   2      220.79      190.40      5.97 o 
  -2  11   2        1.30        8.52      2.24 o 
  -1  11   2     2836.35     2909.59     40.02 o 
   0  11   2        0.00       20.55      2.19 o 
   1  11   2       88.95       72.04      3.07 o 
   2  11   2      215.69      205.83      4.50 o 
   3  11   2     2264.50     2257.35     23.36 o 
   4  11   2      404.76      437.19      8.31 o 
   5  11   2      194.94      198.00      6.56 o 
   6  11   2       60.44       30.61      8.02 o 
   7  11   2        2.79       10.23      7.50 o 
   8  11   2       54.49       31.71      8.73 o 
   9  11   2        0.62       -4.81      6.78 o 
  -9  12   2      189.78      109.31     25.98 o 
  -8  12   2       11.86       19.52     15.05 o 
  -7  12   2        1.14       -3.94      5.25 o 
  -6  12   2        0.09        2.71      5.65 o 
  -5  12   2     1382.51     1425.03     60.09 o 
  -4  12   2      548.11      623.74     12.15 o 
  -3  12   2       11.26       -1.06      2.59 o 
  -2  12   2      128.64      145.56      6.80 o 
  -1  12   2     2727.24     3002.91     36.09 o 
   0  12   2      310.65      416.84      8.38 o 
   1  12   2       25.75        8.02      1.78 o 
   2  12   2      459.60      462.00      7.16 o 
   3  12   2      455.66      437.45      8.16 o 
   4  12   2       13.29       17.61      3.86 o 
   5  12   2        0.09        1.52      2.62 o 
   6  12   2       62.75       49.37      9.46 o 
   7  12   2     1118.98      998.12     33.74 o 
   8  12   2       11.60        2.25      6.90 o 
   9  12   2       64.90       98.67     26.91 o 
  -9  13   2        0.18       24.36     18.40 o 
  -8  13   2      108.38       64.09      8.10 o 
  -7  13   2       26.39       31.82      7.81 o 
  -6  13   2      107.82       79.91     11.30 o 
  -5  13   2       11.49        7.33      3.99 o 
  -4  13   2       33.82       22.30      2.54 o 
  -3  13   2     2523.51     2633.86     30.02 o 
  -2  13   2     5604.86     6289.69     66.16 o 
  -1  13   2     3836.90     4121.16     48.27 o 
   0  13   2       77.72       44.35      2.92 o 
   1  13   2        1.30        6.10      1.82 o 
   2  13   2     1461.85     1559.98     17.17 o 
   3  13   2      248.37      246.40      6.03 o 
   4  13   2      840.98      746.08     19.15 o 
   5  13   2        0.11       -2.57      3.66 o 
   6  13   2      204.98      201.01     16.01 o 
   7  13   2       73.87       51.76     11.78 o 
   8  13   2       78.39       56.97     10.37 o 
  -9  14   2       85.65      100.17     25.85 o 
  -8  14   2      136.86      147.32     12.04 o 
  -7  14   2      432.01      382.55     19.61 o 
  -6  14   2      231.75      206.16     33.85 o 
  -5  14   2      988.57      867.39     19.18 o 
  -4  14   2      693.79      665.31     13.42 o 
  -3  14   2       20.10        3.09      2.29 o 
  -2  14   2     1860.91     1947.79     23.98 o 
  -1  14   2      696.94      741.71     11.38 o 
   0  14   2     3546.48     3540.51     35.61 o 
   1  14   2     1186.64     1372.26     16.16 o 
   2  14   2       26.97       21.22      2.04 o 
   3  14   2      102.29       93.03      4.54 o 
   4  14   2        0.19       -5.04      3.05 o 
   5  14   2       21.76       28.49      5.64 o 
   6  14   2       34.51       25.03      8.27 o 
   7  14   2        0.18        8.02      7.57 o 
   8  14   2       41.59       20.35     15.71 o 
  -9  15   2      181.25      183.36     31.82 o 
  -8  15   2      131.39      147.53     15.08 o 
  -7  15   2      235.88      179.31     15.07 o 
  -6  15   2      474.27      459.60     21.32 o 
  -5  15   2     2704.63     2816.97     94.05 o 
  -4  15   2      738.97      720.94     34.27 o 
  -3  15   2      342.90      327.57      9.06 o 
  -2  15   2        2.71        1.88      2.30 o 
  -1  15   2      913.89     1219.08     16.50 o 
   0  15   2       92.06       99.15      4.06 o 
   1  15   2     2761.24     2618.78     27.71 o 
   2  15   2      224.25      191.84      7.18 o 
   3  15   2      243.36      288.23      9.61 o 
   4  15   2      363.17      299.31     10.29 o 
   5  15   2       75.04       54.72      6.95 o 
   6  15   2       61.03       30.14      9.29 o 
   7  15   2      148.27      171.05     16.12 o 
   8  15   2        5.94       15.87      8.91 o 
  -9  16   2        9.32       26.29     18.75 o 
  -8  16   2       13.81        5.46      6.77 o 
  -7  16   2       10.36        5.54      7.61 o 
  -6  16   2        0.47        3.14      7.45 o 
  -5  16   2     4950.26     4636.67     98.17 o 
  -4  16   2      112.09      103.79      9.19 o 
  -3  16   2        0.26        2.76      3.31 o 
  -2  16   2     1183.35     1270.32     19.46 o 
  -1  16   2     1497.68     1549.18     20.11 o 
   0  16   2     5847.92     5915.28     64.89 o 
   1  16   2       11.98        2.35      1.98 o 
   2  16   2       39.26       73.78      3.92 o 
   3  16   2      453.38      474.14     18.72 o 
   4  16   2      505.64      446.98     12.85 o 
   5  16   2      106.46       79.29      5.12 o 
   6  16   2      146.38      165.28      9.19 o 
   7  16   2        5.32       -6.52      7.20 o 
   8  16   2      141.63      118.32     14.53 o 
  -9  17   2       27.83       14.58      7.00 o 
  -8  17   2        1.33       -3.67      8.10 o 
  -7  17   2        6.40        7.22      7.99 o 
  -6  17   2      833.59      681.46     27.56 o 
  -5  17   2      837.48      796.53     27.08 o 
  -4  17   2        7.55        9.94      4.26 o 
  -3  17   2      135.22      165.05     11.28 o 
  -2  17   2     3982.98     4078.32     49.98 o 
  -1  17   2       96.63       63.97      3.18 o 
   0  17   2     2218.78     2227.50     26.45 o 
   1  17   2      129.37      149.78      4.92 o 
   2  17   2       11.03       17.96      3.21 o 
   3  17   2       20.20       11.00      3.67 o 
   4  17   2     4737.66     4547.56     68.27 o 
   5  17   2      134.45      100.22      6.23 o 
   6  17   2      145.85      114.04      8.71 o 
   7  17   2        0.00       -2.37      7.95 o 
   8  17   2       68.67       67.70     12.78 o 
  -8  18   2       84.23       90.57     12.51 o 
  -7  18   2       17.27       28.95      9.75 o 
  -6  18   2      686.03      702.10     27.41 o 
  -5  18   2      521.82      391.45     24.03 o 
  -4  18   2      451.37      484.68     15.01 o 
  -3  18   2      102.49       74.11      7.75 o 
  -2  18   2      290.02      314.77      9.07 o 
  -1  18   2      224.57      182.67      4.91 o 
   0  18   2      374.76      395.69      8.34 o 
   1  18   2      897.04     1008.06     14.16 o 
   2  18   2      376.00      406.09     13.66 o 
   3  18   2       24.41       18.17      4.17 o 
   4  18   2       78.46       72.18      6.75 o 
   5  18   2     1853.63     1521.70     27.87 o 
   6  18   2        4.47       14.72      5.91 o 
   7  18   2       78.36       60.79     11.93 o 
   8  18   2        1.57       -0.46     15.61 o 
  -8  19   2       25.56       11.36     10.14 o 
  -7  19   2       11.78       20.93      9.18 o 
  -6  19   2        2.01       -8.88      4.44 o 
  -5  19   2      873.38      979.53     39.86 o 
  -4  19   2       17.20        7.36      4.25 o 
  -3  19   2        6.31        3.00      3.99 o 
  -2  19   2      337.33      330.05      9.53 o 
  -1  19   2     2379.21     2475.81     30.02 o 
   0  19   2       48.85       45.68      3.35 o 
   1  19   2     2814.45     2794.06     32.70 o 
   2  19   2      264.08      229.41      8.30 o 
   3  19   2       81.28       70.68      6.05 o 
   4  19   2      117.99      132.20      8.87 o 
   5  19   2      133.18      126.40      7.91 o 
   6  19   2        1.27       -1.52      5.04 o 
   7  19   2       89.14       96.55     14.38 o 
   8  19   2        5.63       27.29     18.49 o 
  -8  20   2        5.65       13.81     17.79 o 
  -7  20   2        2.77        1.95     14.70 o 
  -6  20   2     2630.05     2402.46     57.22 o 
  -5  20   2       22.24       15.56      9.62 o 
  -4  20   2       98.95       73.00      7.00 o 
  -3  20   2      483.54      437.33     13.66 o 
  -2  20   2      398.04      404.77     10.20 o 
  -1  20   2       15.67       11.54      3.57 o 
   0  20   2        8.43       10.35      2.58 o 
   1  20   2        1.36        1.98      2.41 o 
   2  20   2       60.46       64.16      4.62 o 
   3  20   2       16.52        8.52      5.79 o 
   4  20   2     4038.35     3561.92     57.05 o 
   5  20   2       48.73       54.01      5.96 o 
   6  20   2        1.55        1.49      5.42 o 
   7  20   2        2.91       -4.27      9.06 o 
  -8  21   2      110.70      123.61     13.41 o 
  -7  21   2       27.41       44.01     11.56 o 
  -6  21   2      255.31      268.55     13.49 o 
  -5  21   2      382.72      469.68     13.42 o 
  -4  21   2      264.89      280.69     11.82 o 
  -3  21   2        7.18       -2.06      4.48 o 
  -2  21   2      202.58      257.07      8.73 o 
  -1  21   2      132.63      101.69      5.47 o 
   0  21   2       42.46       30.40      3.28 o 
   1  21   2     1819.97     1604.65     20.58 o 
   2  21   2     4200.95     4136.09     46.29 o 
   3  21   2      253.44      181.07      9.45 o 
   4  21   2       69.03       54.70      6.88 o 
   5  21   2       31.05       37.33      5.67 o 
   6  21   2      335.83      367.57     16.14 o 
   7  21   2        3.77       -7.42      8.39 o 
  -8  22   2        4.74       13.48      8.46 o 
  -7  22   2       52.75       41.23      9.57 o 
  -6  22   2      212.70      148.81     10.22 o 
  -5  22   2       52.63       46.07     10.84 o 
  -4  22   2      208.28      230.01     14.36 o 
  -3  22   2     1212.14      969.15     22.26 o 
  -2  22   2     2589.75     2498.55     39.82 o 
  -1  22   2       60.82       46.48      4.21 o 
   0  22   2       21.27        3.94      3.09 o 
   1  22   2     1014.93     1023.77     15.41 o 
   2  22   2      905.74      911.42     15.24 o 
   3  22   2      486.53      452.86     15.23 o 
   4  22   2        5.85        4.91      4.68 o 
   5  22   2      106.64      118.99      8.44 o 
   6  22   2      107.47       84.43     13.31 o 
   7  22   2      105.71       75.58     14.18 o 
  -7  23   2       85.88       79.48     11.42 o 
  -6  23   2        0.04        1.99      5.40 o 
  -5  23   2       46.02       15.83      5.70 o 
  -4  23   2      165.39      160.17     13.78 o 
  -3  23   2     1868.91     1796.06     33.97 o 
  -2  23   2        8.85        0.17      4.14 o 
  -1  23   2      115.00      101.53      5.45 o 
   0  23   2      374.97      318.23      9.22 o 
   1  23   2     1536.36     1499.43     20.14 o 
   2  23   2       30.89       39.13      4.46 o 
   3  23   2      350.16      275.67     12.77 o 
   4  23   2      224.94      249.51     12.17 o 
   5  23   2       16.29       13.95      5.04 o 
   6  23   2       49.70       52.75      8.51 o 
   7  23   2        9.01       13.63     13.18 o 
  -7  24   2       15.23       18.18      8.36 o 
  -6  24   2       21.61       20.07      6.82 o 
  -5  24   2       69.07       67.95      6.91 o 
  -4  24   2       44.68       30.87      6.06 o 
  -3  24   2     2182.14     2109.47     38.54 o 
  -2  24   2     3059.02     2996.54     39.93 o 
  -1  24   2      147.86      132.69      7.45 o 
   0  24   2     1563.98     1545.47     22.25 o 
   1  24   2      745.94      721.63     14.82 o 
   2  24   2      162.03      139.05      7.16 o 
   3  24   2       20.91        7.66      5.56 o 
   4  24   2       63.99       45.13      7.94 o 
   5  24   2      622.36      566.62     19.77 o 
   6  24   2       71.74       76.49     14.16 o 
  -7  25   2        7.82       10.73      8.45 o 
  -6  25   2        0.36        1.39      5.73 o 
  -5  25   2        0.45       -1.67      4.59 o 
  -4  25   2      268.33      287.08     12.82 o 
  -3  25   2      455.03      474.85     23.26 o 
  -2  25   2       20.36       20.23      5.06 o 
  -1  25   2      363.21      261.48     12.40 o 
   0  25   2       98.13      103.79      6.27 o 
   1  25   2       75.73       91.74      9.83 o 
   2  25   2      319.37      290.53     10.50 o 
   3  25   2       70.60       59.40      7.74 o 
   4  25   2       60.61       56.64      7.81 o 
   5  25   2        0.40       -0.15      4.74 o 
   6  25   2      115.24      118.63     11.82 o 
  -6  26   2      141.12      189.17     12.56 o 
  -5  26   2       20.18       27.07      6.04 o 
  -4  26   2      148.73      165.85     10.86 o 
  -3  26   2        4.91       -1.92      5.04 o 
  -2  26   2       81.76       90.73      8.11 o 
  -1  26   2        7.02        7.47      5.25 o 
   0  26   2        8.13       12.14      4.05 o 
   1  26   2       45.26       38.42      5.21 o 
   2  26   2      106.42       72.20      6.92 o 
   3  26   2      163.58      160.23     11.40 o 
   4  26   2      300.12      281.99     13.77 o 
   5  26   2       13.33        7.12      7.04 o 
   6  26   2      147.20      170.59     13.83 o 
  -6  27   2       14.51       26.05      7.27 o 
  -5  27   2        0.99       -1.97      4.77 o 
  -4  27   2      298.23      326.14     13.57 o 
  -3  27   2        0.42       -6.21      5.03 o 
  -2  27   2      120.46      127.77     10.65 o 
  -1  27   2        1.01        3.87      5.18 o 
   0  27   2      171.34      216.71      8.68 o 
   1  27   2       26.33       16.10      4.57 o 
   2  27   2      752.93      775.99     25.41 o 
   3  27   2       34.80       25.01      6.91 o 
   4  27   2      540.34      660.71     20.02 o 
   5  27   2       20.55       20.75      6.40 o 
  -6  28   2        6.45       14.75      7.08 o 
  -5  28   2        8.33        6.96      5.52 o 
  -4  28   2        2.10       -4.65      5.27 o 
  -3  28   2        0.29      -10.94      6.83 o 
  -2  28   2      610.89      669.13     28.56 o 
  -1  28   2      564.33      615.16     18.33 o 
   0  28   2      269.91      273.70     11.05 o 
   1  28   2      269.89      252.91     10.99 o 
   2  28   2      165.37      176.28     10.04 o 
   3  28   2       25.86       22.12      7.74 o 
   4  28   2       85.73      123.04     10.43 o 
   5  28   2        0.49        5.64      5.70 o 
  -5  29   2      424.65      486.08     16.47 o 
  -4  29   2       60.54       54.07      8.00 o 
  -3  29   2      193.51      134.08     14.57 o 
  -2  29   2       12.45        9.64      6.53 o 
  -1  29   2        8.95       13.43      8.37 o 
   0  29   2      216.31      209.55     15.14 o 
   1  29   2        1.47        0.89      4.88 o 
   2  29   2       20.65       10.46      5.25 o 
   3  29   2       13.21       16.24      7.82 o 
   4  29   2        4.49       10.71      6.33 o 
   5  29   2       72.35      106.87     19.22 o 
  -5  30   2        0.78       -3.20      5.95 o 
  -4  30   2       22.10       32.67      9.39 o 
  -3  30   2      119.58      153.20     15.71 o 
  -2  30   2        4.83        3.29      6.42 o 
  -1  30   2       85.14      101.14      9.56 o 
   0  30   2      134.79      163.49     12.79 o 
   1  30   2        7.65       19.80      5.54 o 
   2  30   2      108.60      106.49     10.94 o 
   3  30   2       22.13       59.67     19.89 o 
   4  30   2        1.92      -12.22      6.50 o 
  -4  31   2       67.09       63.75     11.25 o 
  -3  31   2       47.36       40.40     10.98 o 
  -2  31   2       38.91       55.28      9.32 o 
  -1  31   2       71.12       87.15      9.21 o 
   0  31   2      141.93      139.18     12.43 o 
   1  31   2       60.77       39.42     11.81 o 
   2  31   2        2.73        3.06      7.28 o 
   3  31   2        2.96       -2.16      7.32 o 
   4  31   2      281.21      294.82     18.25 o 
  -4  32   2       82.75      100.39     13.52 o 
  -3  32   2       96.57       97.71     13.90 o 
  -2  32   2       17.80       29.90      8.43 o 
  -1  32   2       12.10       40.00      8.60 o 
   0  32   2        3.11        3.12      6.81 o 
   1  32   2        1.66       -7.33      6.44 o 
   2  32   2        5.02        5.07      6.54 o 
   3  32   2      201.62      194.55     16.25 o 
  -3  33   2       24.04       60.84     12.47 o 
  -2  33   2        2.57       -0.89      7.10 o 
  -1  33   2       89.17       86.45     11.67 o 
   0  33   2        0.13       -2.03      6.60 o 
   1  33   2        1.21        5.47      6.93 o 
   2  33   2        0.97       -3.08      8.73 o 
  -1  34   2        1.79        8.30      7.81 o 
   0  34   2      109.73      166.65     14.43 o 
   1  34   2       71.59       86.52     11.28 o 
 -10   1   3      251.57      297.92     46.50 o 
  -9   1   3        1.13      -14.92     11.83 o 
  -8   1   3     1106.94     1033.65     36.98 o 
  -7   1   3       49.27       60.40     10.57 o 
  -6   1   3      435.81      487.55     26.19 o 
  -5   1   3      824.53      906.92     27.63 o 
  -4   1   3      535.71      592.55     19.29 o 
  -3   1   3       61.32       38.05      2.69 o 
  -2   1   3      511.50      375.30      7.17 o 
  -1   1   3       40.10       64.72      2.11 o 
   0   1   3     4918.26     4611.69     46.82 o 
   1   1   3      128.21      160.67      3.51 o 
   3   1   3     1161.18     1163.24     13.35 o 
   4   1   3      166.69      162.55     28.44 o 
   5   1   3      192.65      168.33     13.86 o 
   6   1   3     1453.42     1454.91     27.96 o 
   7   1   3        6.04       -2.28      4.06 o 
   8   1   3      113.97      113.01     10.22 o 
   9   1   3        8.97       19.43     20.97 o 
 -10   2   3      114.50      138.57     15.44 o 
  -9   2   3       17.29       38.64     11.70 o 
  -8   2   3       43.13       61.95     12.02 o 
  -7   2   3        5.44       -2.90      6.66 o 
  -6   2   3     2620.84     2490.57     72.46 o 
  -5   2   3      535.59      491.62     19.38 o 
  -4   2   3        8.71       20.65      5.26 o 
  -3   2   3      111.08      125.07      4.59 o 
  -2   2   3    43995.42    42239.26    394.55 o 
  -1   2   3    13949.97    15020.16    146.53 o 
   0   2   3    12272.66    13108.47    121.48 o 
   1   2   3    15640.79    14569.46    134.03 o 
   2   2   3     1321.10     1304.65     14.89 o 
   3   2   3      914.43     1035.16     12.24 o 
   4   2   3      528.31      511.32     11.06 o 
   5   2   3       52.26      100.73     11.41 o 
   6   2   3      821.78      849.83     19.60 o 
   7   2   3      221.92      224.75     10.46 o 
   8   2   3      149.66      134.49     11.07 o 
   9   2   3        1.41       20.39     12.62 o 
 -10   3   3       35.79        7.62     16.38 o 
  -9   3   3      295.84      283.03     27.55 o 
  -8   3   3      122.16      159.46     16.77 o 
  -7   3   3     2249.07     2083.57     55.63 o 
  -6   3   3      335.13      386.50     18.43 o 
  -5   3   3     2741.67     3035.04     69.19 o 
  -4   3   3      264.11      237.08     12.83 o 
  -3   3   3     8939.32     9516.08    130.36 o 
  -2   3   3     3043.09     3323.27     31.77 o 
  -1   3   3     4845.92     5434.33     54.37 o 
   0   3   3     9742.54     9381.74     87.63 o 
   1   3   3      241.54      255.75      4.55 o 
   2   3   3     3097.73     3336.42     56.24 o 
   3   3   3     1590.51     1068.66     12.67 o 
   4   3   3     1214.83     1190.68     17.80 o 
   6   3   3      461.25      375.71     15.07 o 
   7   3   3       87.02       81.46      7.13 o 
   8   3   3        7.71        6.99      6.19 o 
   9   3   3        2.23       13.55     12.36 o 
 -10   4   3       76.98       84.26     23.10 o 
  -9   4   3       14.09       28.31     11.36 o 
  -8   4   3      288.02      292.96     21.57 o 
  -7   4   3      610.40      529.92     24.22 o 
  -6   4   3      191.70      133.37     12.71 o 
  -5   4   3      110.87      121.85     10.65 o 
  -4   4   3      283.61      231.38     15.27 o 
  -3   4   3     4000.53     3709.10     53.08 o 
  -2   4   3      153.62      174.05      3.67 o 
  -1   4   3     1831.00     1309.01     13.95 o 
   0   4   3    16026.00    15252.87    141.25 o 
   1   4   3     7855.28     7433.35     70.47 o 
   2   4   3     1790.05     1549.64     17.03 o 
   3   4   3       88.92      129.38      3.66 o 
   4   4   3     1234.13     1168.37     20.82 o 
   5   4   3        2.00        1.94      4.43 o 
   6   4   3        3.92       17.96      8.33 o 
   7   4   3      104.88      112.26     10.12 o 
   8   4   3       38.35       37.02      9.13 o 
   9   4   3        6.50       10.79     12.27 o 
 -10   5   3      561.51      731.33     50.84 o 
  -9   5   3      231.19      247.15     31.50 o 
  -8   5   3     3196.76     3255.45     81.09 o 
  -7   5   3       15.53        7.51      8.15 o 
  -6   5   3      170.19      163.46     13.64 o 
  -5   5   3      130.52      170.63     12.00 o 
  -4   5   3     2848.58     2728.38     67.66 o 
  -3   5   3     1222.73     1228.71     19.90 o 
  -2   5   3     1110.58     1078.37     12.69 o 
  -1   5   3     2695.90     2723.44     27.20 o 
   0   5   3    14664.48    14403.52    133.80 o 
   1   5   3      426.73      599.58      8.26 o 
   2   5   3    11086.47    11272.96     93.42 o 
   3   5   3      638.22      850.36     10.10 o 
   4   5   3      400.19      456.55     11.96 o 
   6   5   3      201.70      167.49      9.37 o 
   7   5   3        1.11        3.06      5.64 o 
   8   5   3        4.89       10.60      6.26 o 
   9   5   3        4.38        8.48      9.17 o 
 -10   6   3       33.54       51.14     20.65 o 
  -9   6   3       37.98       22.64     16.67 o 
  -8   6   3       71.25       60.16     11.96 o 
  -7   6   3      132.40      125.33     13.93 o 
  -6   6   3      498.73      551.76     21.76 o 
  -5   6   3     3681.14     3728.00     48.31 o 
  -4   6   3       47.78       55.40      5.66 o 
  -3   6   3      308.05      374.49      6.57 o 
  -2   6   3       20.46        4.84      2.45 o 
  -1   6   3     1406.03     1316.18     14.52 o 
   0   6   3      636.72      488.72      7.08 o 
   1   6   3     4374.55     4475.70     43.95 o 
   2   6   3     6828.35     6952.54     56.04 o 
   3   6   3     9062.79     9380.10     82.55 o 
   4   6   3     1814.43     1796.29     21.30 o 
   6   6   3        3.38        5.97      5.34 o 
   7   6   3       12.23        5.32      5.89 o 
   8   6   3      338.53      337.74     16.41 o 
   9   6   3       71.51       88.83     21.51 o 
 -10   7   3        9.84       19.29     17.56 o 
  -9   7   3        5.19       15.03     16.85 o 
  -8   7   3        5.62      -14.31     13.84 o 
  -7   7   3     3709.59     3711.08     87.25 o 
  -6   7   3       53.04       85.25     10.51 o 
  -5   7   3        0.53       -1.42      2.39 o 
  -4   7   3      179.08      218.26     11.81 o 
  -3   7   3     4910.28     5089.99     62.39 o 
  -2   7   3     1789.92     1949.22     20.29 o 
  -1   7   3        0.17        0.65      1.46 o 
   0   7   3      283.58      308.97      5.54 o 
   1   7   3     1808.41     1898.92     20.63 o 
   2   7   3     2481.76     2779.26     24.20 o 
   3   7   3     3904.11     3937.10     37.50 o 
   4   7   3     3765.70     3987.76     45.05 o 
   5   7   3      929.20      904.68     23.49 o 
   6   7   3     1095.79     1050.38     27.13 o 
   7   7   3      395.87      406.89     25.06 o 
   8   7   3        7.25       14.72     11.88 o 
   9   7   3       69.37       55.36     12.46 o 
 -10   8   3        7.08        4.56     16.14 o 
  -9   8   3      102.98       54.45     19.67 o 
  -8   8   3       50.86       39.09     16.86 o 
  -7   8   3     1634.65     1568.65     35.87 o 
  -6   8   3      197.47      191.45      6.09 o 
  -5   8   3       70.91       69.87      5.55 o 
  -4   8   3       77.32       82.08      4.89 o 
  -3   8   3     1217.35     1366.22     14.93 o 
  -2   8   3       16.31        1.59      0.97 o 
  -1   8   3     1708.18     1610.89     17.81 o 
   0   8   3       37.92       44.15      2.76 o 
   1   8   3     1542.84     1603.78     18.15 o 
   2   8   3    13604.51    14710.98    149.32 o 
   3   8   3      264.63      279.07      5.68 o 
   4   8   3     3505.83     3782.26     43.23 o 
   5   8   3       14.58        9.97      2.94 o 
   6   8   3        0.52       -1.30      5.07 o 
   7   8   3      823.01      806.24     24.32 o 
   8   8   3       58.19       36.92      9.02 o 
   9   8   3        1.64       -0.75      7.25 o 
 -10   9   3        4.96       -4.75     15.41 o 
  -9   9   3        0.05      -11.91     14.06 o 
  -8   9   3      849.27     1012.74     56.26 o 
  -7   9   3      398.58      282.98     30.82 o 
  -6   9   3      457.07      483.46     10.29 o 
  -5   9   3      655.27      651.45     14.84 o 
  -4   9   3       13.78        4.31      1.51 o 
  -3   9   3       12.86        8.66      1.51 o 
  -2   9   3      487.13      505.33      8.29 o 
  -1   9   3       13.64        9.53      1.87 o 
   0   9   3     2255.46     2383.49     27.03 o 
   1   9   3      662.12      638.05      9.85 o 
   2   9   3      124.94       74.85      3.41 o 
   3   9   3       56.84       58.95      3.59 o 
   4   9   3      561.61      487.71      8.68 o 
   5   9   3        5.07       18.23      2.94 o 
   6   9   3      104.95       98.48     14.39 o 
   7   9   3      368.50      340.60     19.32 o 
   8   9   3       48.18       75.87     16.35 o 
   9   9   3        1.51       -1.82      6.79 o 
 -10  10   3       69.46       82.23     24.09 o 
  -9  10   3      150.09       79.29     22.23 o 
  -8  10   3       16.80        6.15     15.78 o 
  -7  10   3       70.36       72.82      7.05 o 
  -6  10   3      280.61      335.83     11.08 o 
  -5  10   3       17.20       19.42      5.49 o 
  -4  10   3     1537.92     1704.30     21.44 o 
  -3  10   3     3968.37     4177.05     44.65 o 
  -2  10   3     2666.09     2733.44     28.63 o 
  -1  10   3     8078.01     9139.00    100.55 o 
   0  10   3     2295.62     1837.74     21.99 o 
   1  10   3    15365.33    15907.84    147.12 o 
   2  10   3       66.62       60.81      2.71 o 
   3  10   3      539.43      526.90      8.76 o 
   4  10   3     2571.49     2578.38     33.70 o 
   5  10   3       47.72       54.56      4.22 o 
   6  10   3      427.77      394.13     15.92 o 
   7  10   3      327.53      332.45     27.74 o 
   8  10   3       98.05      117.31     13.36 o 
   9  10   3        0.86       -0.52      6.95 o 
 -10  11   3       35.79       41.99     17.77 o 
  -9  11   3       34.81       21.16     17.42 o 
  -8  11   3        0.71       27.23     16.74 o 
  -7  11   3       22.28       30.79      4.55 o 
  -6  11   3      143.29       87.52      6.70 o 
  -5  11   3       83.44       -3.37      2.76 o 
  -4  11   3        3.27        7.19      2.28 o 
  -3  11   3      207.33      255.39      6.80 o 
  -2  11   3     2990.24     3166.11     35.14 o 
  -1  11   3     5499.81     6151.47     69.30 o 
   0  11   3      317.10      328.75      7.23 o 
   1  11   3      215.89      130.36      4.77 o 
   2  11   3     2883.67     3042.83     29.75 o 
   3  11   3      651.92      742.83      9.89 o 
   4  11   3      526.65      429.28     21.94 o 
   5  11   3      259.26      253.49      9.93 o 
   6  11   3        3.44        5.33      6.22 o 
   7  11   3        2.67        0.93      6.60 o 
   8  11   3       72.19       96.54     33.84 o 
  -9  12   3        8.75       19.09     17.97 o 
  -8  12   3       70.78       93.95     21.83 o 
  -7  12   3       18.64       24.07      6.75 o 
  -6  12   3        8.36       21.34      4.86 o 
  -5  12   3      806.61      687.70     37.32 o 
  -4  12   3      217.52      211.33      9.68 o 
  -3  12   3       60.71       64.24      3.34 o 
  -2  12   3      319.72      393.28      7.84 o 
  -1  12   3     6553.91     6731.82     75.78 o 
   0  12   3     1091.49     1099.22     16.83 o 
   1  12   3      143.75      174.98      4.50 o 
   2  12   3      906.61      900.68     10.61 o 
   3  12   3        4.53        1.34      1.46 o 
   4  12   3     1385.95     1467.23     26.42 o 
   5  12   3      127.62      147.72      9.23 o 
   6  12   3       39.49       13.10      7.31 o 
   7  12   3      231.82      240.87     18.40 o 
   8  12   3      183.14      179.07     17.63 o 
  -9  13   3      159.84      171.32     29.64 o 
  -8  13   3        0.44        0.24      4.79 o 
  -7  13   3      492.98      542.98     21.19 o 
  -6  13   3      184.61      207.21     14.23 o 
  -5  13   3       76.37       59.34      5.99 o 
  -4  13   3      909.63     1023.73     14.72 o 
  -3  13   3      700.59      739.41     10.91 o 
  -2  13   3     4564.82     5154.83     55.22 o 
  -1  13   3     3925.11     4356.36     47.36 o 
   0  13   3      167.82      171.42      6.78 o 
   1  13   3      667.13      677.24      9.37 o 
   2  13   3       48.43       28.90      2.27 o 
   3  13   3     1710.00     1767.37     23.70 o 
   4  13   3      115.89      145.29     11.78 o 
   5  13   3       66.09       85.06      7.72 o 
   6  13   3       84.43      104.07     12.92 o 
   7  13   3       51.90       38.32     11.59 o 
   8  13   3      134.20      124.12     14.06 o 
  -9  14   3      164.61      137.20     27.44 o 
  -8  14   3        3.41        2.14      7.30 o 
  -7  14   3      926.60     1008.38     32.05 o 
  -6  14   3      474.36      450.17     34.80 o 
  -5  14   3      192.44      206.52     16.06 o 
  -4  14   3      704.57      790.90     14.01 o 
  -3  14   3      467.18      449.87      8.33 o 
  -2  14   3       80.13      113.92      4.97 o 
  -1  14   3      159.04      221.64      6.84 o 
   0  14   3     6884.89     7009.45     86.85 o 
   1  14   3      506.74      522.58      8.13 o 
   2  14   3      551.01      548.53      8.38 o 
   3  14   3     2432.06     2454.02     37.30 o 
   4  14   3        0.03        0.37      2.73 o 
   5  14   3       45.57       40.04      3.69 o 
   6  14   3      180.19      249.32     11.70 o 
   7  14   3       15.68        3.29      7.89 o 
   8  14   3        8.36       24.59     16.33 o 
  -9  15   3        5.77       14.15     12.13 o 
  -8  15   3        0.00        4.50      6.33 o 
  -7  15   3        2.43        4.57      6.56 o 
  -6  15   3      155.13      209.29     27.19 o 
  -5  15   3      784.04      715.51     19.72 o 
  -4  15   3     2597.40     2538.23     47.56 o 
  -3  15   3     1406.11     1627.70     23.15 o 
  -2  15   3     1016.12     1013.15     15.06 o 
  -1  15   3      295.48      405.22      8.11 o 
   0  15   3      154.50      220.05      8.08 o 
   1  15   3      132.79      162.96      4.84 o 
   2  15   3      871.26      782.03     13.66 o 
   3  15   3      382.77      347.29     10.13 o 
   4  15   3      659.06      605.89     13.34 o 
   5  15   3        3.09        1.28      2.44 o 
   6  15   3      550.89      447.17     14.17 o 
   7  15   3       81.30       51.71     11.10 o 
   8  15   3      366.19      450.49     23.70 o 
  -9  16   3       88.42       87.86     16.62 o 
  -8  16   3       18.48       24.90      7.74 o 
  -7  16   3      128.23      141.49     15.50 o 
  -6  16   3       49.04       94.43     21.28 o 
  -5  16   3      645.52      555.66     27.29 o 
  -4  16   3     1784.89     1836.89     37.32 o 
  -3  16   3       25.28       26.27      4.72 o 
  -2  16   3      638.19      702.20     13.15 o 
  -1  16   3     2796.76     2546.78     30.28 o 
   0  16   3      182.05      143.94      6.28 o 
   1  16   3       94.91       89.07      3.96 o 
   2  16   3       28.24       16.54      2.63 o 
   3  16   3      115.22      147.83      7.26 o 
   4  16   3     1065.81     1135.41     24.74 o 
   5  16   3        1.78        1.80      4.83 o 
   6  16   3       20.05        8.57      5.47 o 
   7  16   3       12.07       33.35     10.53 o 
   8  16   3       45.15       59.20     12.27 o 
  -9  17   3       33.32       59.89      7.79 o 
  -8  17   3       36.08       24.35      7.48 o 
  -7  17   3       36.99       33.22      7.87 o 
  -6  17   3       49.06       59.42     19.15 o 
  -5  17   3      550.64      733.33     21.11 o 
  -4  17   3       53.90       63.61      5.76 o 
  -3  17   3      150.42      175.14      9.45 o 
  -2  17   3     1626.42     1629.14     23.83 o 
  -1  17   3       18.37       12.43      3.37 o 
   0  17   3     1626.16     1949.39     24.23 o 
   1  17   3      286.27      256.28      6.89 o 
   2  17   3      828.38      861.33     12.96 o 
   3  17   3      354.62      362.03      9.72 o 
   4  17   3      209.30      166.72     12.18 o 
   5  17   3      498.92      467.44     13.42 o 
   6  17   3        2.96       13.51      5.46 o 
   7  17   3       48.17       60.44     12.31 o 
   8  17   3      183.69      220.13     30.16 o 
  -9  18   3      229.08      255.33     14.63 o 
  -8  18   3       21.20       19.98     12.21 o 
  -7  18   3      569.42      607.26     22.55 o 
  -6  18   3       86.02      114.01      8.24 o 
  -5  18   3      175.32      145.50     10.76 o 
  -4  18   3       83.67      111.46      7.45 o 
  -3  18   3      219.80      182.61     21.48 o 
  -2  18   3     1889.24     1855.11     26.56 o 
  -1  18   3       52.65       27.84      3.29 o 
   0  18   3      102.39      113.73      6.35 o 
   1  18   3     2183.12     2223.81     27.10 o 
   2  18   3      305.00      340.80     11.00 o 
   3  18   3       16.32       28.73      3.81 o 
   4  18   3     2424.38     2667.06     39.60 o 
   5  18   3      122.41       93.99      6.82 o 
   6  18   3      304.94      334.65     30.61 o 
   7  18   3      546.72      642.37     29.89 o 
  -8  19   3        0.06        4.28      7.25 o 
  -7  19   3       67.78       48.55      9.25 o 
  -6  19   3      314.85      360.83     14.54 o 
  -5  19   3       65.19       39.32      3.90 o 
  -4  19   3      146.80      151.92     11.04 o 
  -3  19   3      809.32      744.40     17.80 o 
  -2  19   3     1677.55     1848.47     26.82 o 
  -1  19   3       13.41       17.55      3.99 o 
   0  19   3        4.00        0.90      2.42 o 
   1  19   3        0.29       -0.02      2.01 o 
   2  19   3     1384.22     1388.06     19.62 o 
   3  19   3      148.39      147.29      6.76 o 
   4  19   3      539.89      536.33     13.86 o 
   5  19   3      141.16      132.41      8.11 o 
   6  19   3      224.15      196.02     11.86 o 
   7  19   3        1.72       12.54     18.01 o 
  -8  20   3       89.59       75.49     10.61 o 
  -7  20   3       49.65       35.79      8.92 o 
  -6  20   3     1404.94     1534.97     44.28 o 
  -5  20   3      276.77      210.38     10.65 o 
  -4  20   3       66.66       80.40      7.28 o 
  -3  20   3      369.72      387.18     12.84 o 
  -2  20   3      483.36      501.93     12.93 o 
  -1  20   3      136.99      172.54      7.20 o 
   0  20   3       67.36       62.72      4.33 o 
   1  20   3       17.53       11.37      3.53 o 
   2  20   3       56.40       52.76      4.60 o 
   3  20   3      278.29      280.93      8.78 o 
   4  20   3      139.62      102.40      9.44 o 
   5  20   3      592.21      558.30     15.42 o 
   6  20   3      390.08      480.40     30.82 o 
   7  20   3        8.09        7.21      9.72 o 
  -8  21   3       39.72       61.03     10.73 o 
  -7  21   3      376.36      411.82     20.31 o 
  -6  21   3      839.57      892.32     25.13 o 
  -5  21   3      124.38      109.43      7.48 o 
  -4  21   3      199.51      219.91     10.86 o 
  -3  21   3     2474.73     2557.43     43.47 o 
  -2  21   3       32.94       25.40      4.60 o 
  -1  21   3      984.64     1088.42     18.24 o 
   0  21   3      721.74      811.87     13.68 o 
   1  21   3     6572.96     6563.63     69.51 o 
   2  21   3      197.81      198.80      7.20 o 
   3  21   3       41.74       32.30      4.42 o 
   4  21   3       36.59       41.76      6.41 o 
   5  21   3      256.12      205.68     10.20 o 
   6  21   3      138.42      123.67     12.24 o 
   7  21   3        0.45        0.34     15.95 o 
  -8  22   3       23.68       26.26      9.06 o 
  -7  22   3        0.22        4.92      7.01 o 
  -6  22   3      312.59      326.05     15.73 o 
  -5  22   3       90.47      114.52      7.74 o 
  -4  22   3      243.84      224.94     12.90 o 
  -3  22   3     3892.72     3851.34     61.00 o 
  -2  22   3        4.49       -4.01      3.72 o 
  -1  22   3      422.10      509.81     11.73 o 
   0  22   3        1.45       -6.82      5.35 o 
   1  22   3       19.07       20.49      3.91 o 
   2  22   3       69.15       69.17      4.92 o 
   3  22   3       24.50       12.32      4.96 o 
   4  22   3      356.58      306.86     16.49 o 
   5  22   3       91.91      105.62      8.15 o 
   6  22   3       62.82       82.98      9.55 o 
   7  22   3        0.88       -9.12     10.82 o 
  -7  23   3       86.29      132.03     14.00 o 
  -6  23   3       19.11       30.78     12.76 o 
  -5  23   3        6.94        6.60      4.67 o 
  -4  23   3        5.35       -1.60      4.79 o 
  -3  23   3      851.30      910.47     21.77 o 
  -2  23   3      440.57      449.71     14.03 o 
  -1  23   3        0.86        0.44      3.37 o 
   0  23   3     1877.77     1962.15     31.52 o 
   1  23   3     1408.54     1240.54     18.99 o 
   2  23   3      194.83      180.36      7.60 o 
   3  23   3      556.62      609.81     13.85 o 
   4  23   3      298.93      255.79     12.64 o 
   5  23   3      497.38      441.39     24.17 o 
   6  23   3       73.71       65.16     12.19 o 
  -7  24   3       15.73       19.18      9.09 o 
  -6  24   3        0.57      -11.12      5.61 o 
  -5  24   3       74.74       72.44      7.10 o 
  -4  24   3       74.96       70.89     15.08 o 
  -3  24   3        0.03       -5.13      5.91 o 
  -2  24   3       83.12       96.36      8.86 o 
  -1  24   3       86.35       86.69      7.05 o 
   0  24   3      160.57      168.90     12.74 o 
   1  24   3      960.50      958.99     17.59 o 
   2  24   3       13.05        4.89      3.57 o 
   3  24   3       55.52       91.11      7.83 o 
   4  24   3      126.78      136.08     10.01 o 
   5  24   3        0.63       -4.88      4.65 o 
   6  24   3       45.23       38.68     10.32 o 
  -7  25   3        6.22       12.70      8.66 o 
  -6  25   3       42.75       31.34      9.95 o 
  -5  25   3       74.23       82.09      7.66 o 
  -4  25   3       98.13       95.59      8.62 o 
  -3  25   3       13.84       -0.28      5.15 o 
  -2  25   3      368.40      345.86     11.34 o 
  -1  25   3      101.99       95.69      8.36 o 
   0  25   3     1022.67     1000.77     18.97 o 
   1  25   3       63.12       69.23      5.84 o 
   2  25   3      148.65      142.65      9.27 o 
   3  25   3       16.12        8.16      5.78 o 
   4  25   3        8.22       -0.45      5.20 o 
   5  25   3       75.42       71.39      7.89 o 
   6  25   3      218.42      206.05     18.06 o 
  -7  26   3       23.13       18.31      5.57 o 
  -6  26   3        6.61       13.33      7.76 o 
  -5  26   3       87.61      121.20      9.16 o 
  -4  26   3      394.08      295.16     16.27 o 
  -3  26   3       56.39       56.33      7.35 o 
  -2  26   3      693.83      719.31     18.63 o 
  -1  26   3      558.38      610.03     17.73 o 
   0  26   3        0.24        3.84      5.16 o 
   1  26   3      870.97      819.35     16.52 o 
   2  26   3       85.66       62.40      5.92 o 
   3  26   3        0.50       -6.68      5.32 o 
   4  26   3      144.76      172.79     11.54 o 
   5  26   3        9.01        7.91      9.26 o 
  -6  27   3        0.10       -4.96      6.75 o 
  -5  27   3       35.33       52.97      7.09 o 
  -4  27   3      229.91      275.59     13.94 o 
  -3  27   3      110.20       84.94      8.57 o 
  -2  27   3        3.31       11.26      9.26 o 
  -1  27   3       88.08      114.87     10.79 o 
   0  27   3      124.15      102.62      7.36 o 
   1  27   3      530.84      445.83     16.64 o 
   2  27   3       64.43       78.15      7.46 o 
   3  27   3       74.34       76.57      8.82 o 
   4  27   3       94.63       68.03      8.61 o 
   5  27   3        5.74        7.72      5.74 o 
  -6  28   3      309.88      402.51     19.77 o 
  -5  28   3       61.69       86.78      8.36 o 
  -4  28   3       91.90       77.60      8.56 o 
  -3  28   3      104.12       67.04     11.49 o 
  -2  28   3      268.61      273.12     15.06 o 
  -1  28   3      101.17      106.90      9.35 o 
   0  28   3       34.19       54.73      6.32 o 
   1  28   3        3.60       17.34      5.51 o 
   2  28   3       49.20       52.60      6.38 o 
   3  28   3       27.75       35.07     15.84 o 
   4  28   3       95.41       88.92      9.42 o 
   5  28   3       99.71      105.12      9.75 o 
  -5  29   3        0.68        1.13      5.44 o 
  -4  29   3        3.38        5.71      5.82 o 
  -3  29   3      174.70      186.82     16.84 o 
  -2  29   3       26.55       23.74      7.89 o 
  -1  29   3       29.60       28.07      6.77 o 
   0  29   3        2.65        1.58      6.33 o 
   1  29   3        0.01       -1.44      4.62 o 
   2  29   3      109.29      172.36     18.63 o 
   3  29   3       32.36       25.18      8.45 o 
   4  29   3       24.44       37.49      8.92 o 
  -5  30   3      336.51      359.06     14.74 o 
  -4  30   3       45.91       51.00     11.03 o 
  -3  30   3        9.81       23.14     16.35 o 
  -2  30   3      100.47       86.75     10.11 o 
  -1  30   3       35.56       28.47      7.01 o 
   0  30   3       85.37       77.66     10.87 o 
   1  30   3        7.82       -4.57      5.20 o 
   2  30   3        9.83       -0.42      5.53 o 
   3  30   3        0.08      -10.51      6.71 o 
   4  30   3      160.41      201.75     17.14 o 
  -4  31   3        8.07       11.17      8.80 o 
  -3  31   3       75.44       72.00     12.83 o 
  -2  31   3      348.76      326.08     17.82 o 
  -1  31   3      255.72      313.14     17.57 o 
   0  31   3       11.90        6.64      7.07 o 
   1  31   3      327.93      323.10     16.85 o 
   2  31   3       51.85       40.02      7.68 o 
   3  31   3      236.54      311.27     19.51 o 
  -4  32   3       15.27        3.28      9.01 o 
  -3  32   3       96.05      113.19     14.73 o 
  -2  32   3       51.48       40.95      8.65 o 
  -1  32   3        0.09       -0.18      6.99 o 
   0  32   3       50.36       44.91      9.56 o 
   1  32   3        2.38       20.82      7.74 o 
   2  32   3       15.20       -4.71      8.22 o 
  -3  33   3       22.55       10.65      9.70 o 
  -2  33   3      102.88      105.19     11.77 o 
  -1  33   3      122.07      124.81     12.54 o 
   0  33   3       28.03       15.73      8.54 o 
   1  33   3      143.26      176.64     13.70 o 
   2  33   3        4.41        2.35      9.39 o 
  -1  34   3        1.93        2.41      7.14 o 
   0  34   3        0.56        0.58      7.45 o 
 -10   0   4        9.55       21.22     11.70 o 
  -9   0   4       53.81       43.23     11.60 o 
  -8   0   4     2589.41     2665.82     94.90 o 
  -7   0   4       97.26      106.71     12.47 o 
  -6   0   4     1001.05     1073.74     32.26 o 
  -5   0   4     1237.17     1410.91     37.33 o 
  -4   0   4      929.56     1118.50     29.47 o 
  -3   0   4       14.61       46.21      8.87 o 
  -2   0   4   102608.83   108005.65   1401.86 o 
  -1   0   4     4153.84     4697.74     63.58 o 
   0   0   4      766.28      702.67     33.90 o 
   1   0   4     3987.52     4117.91     65.55 o 
   2   0   4       38.75        1.68      2.58 o 
   3   0   4     1586.10     1639.15     23.39 o 
   4   0   4     3464.20     3352.56     57.00 o 
   5   0   4       65.81      161.04     20.93 o 
   6   0   4     2109.12     2134.51     53.72 o 
   7   0   4       23.66       29.64      8.27 o 
   8   0   4      208.63      199.36     15.66 o 
   9   0   4      194.62      234.36     34.75 o 
 -10   1   4      451.74      465.17     18.91 o 
  -9   1   4      231.00      247.25     14.96 o 
  -8   1   4      514.13      493.89     19.34 o 
  -7   1   4     1330.90     1138.20     32.02 o 
  -6   1   4      117.12       83.79      7.22 o 
  -5   1   4      492.56      513.83     13.81 o 
  -4   1   4     1256.86     1311.55     23.50 o 
  -3   1   4      623.49      730.10     13.00 o 
  -2   1   4    11078.77    12908.06    119.45 o 
  -1   1   4    42009.01    39625.31    388.85 o 
   0   1   4       13.27       -2.54      1.34 o 
   1   1   4      115.23      150.96      5.09 o 
   2   1   4        0.34       -0.05      1.37 o 
   3   1   4       59.09       88.10      3.17 o 
   4   1   4      493.36      582.46     10.22 o 
   5   1   4      452.02      423.64     20.63 o 
   6   1   4     1002.71     1000.88     22.60 o 
   7   1   4       82.48       91.34      8.08 o 
   8   1   4        0.54       -0.58      4.52 o 
   9   1   4       11.91       29.75     13.09 o 
 -10   2   4       16.91       11.02      7.75 o 
  -9   2   4       29.59       32.50      9.78 o 
  -8   2   4        3.89        5.38      5.76 o 
  -7   2   4       17.02       16.48      6.32 o 
  -6   2   4        6.14        9.57      4.48 o 
  -5   2   4     4524.84     5082.19     76.49 o 
  -4   2   4      102.10       85.43      6.08 o 
  -3   2   4      671.74      617.83     11.90 o 
  -2   2   4      777.38      668.02      9.64 o 
  -1   2   4    96378.88    97761.30    953.66 o 
   0   2   4     7132.12     7222.92     68.61 o 
   1   2   4       80.76       90.53      3.80 o 
   2   2   4      658.89      782.74      9.97 o 
   3   2   4     1193.91     1272.53     13.56 o 
   4   2   4        3.71       -2.94      1.53 o 
   5   2   4      239.20      248.29     16.91 o 
   6   2   4      420.35      439.38     14.38 o 
   7   2   4        5.06       -4.75      4.44 o 
   8   2   4       82.09       93.28      8.27 o 
   9   2   4       14.76       10.86     12.32 o 
 -10   3   4        0.04        7.21     10.91 o 
  -9   3   4       93.86      103.03     11.46 o 
  -8   3   4       73.90       62.33     13.40 o 
  -7   3   4        6.71       -1.75      5.56 o 
  -6   3   4     1050.48     1088.64     23.08 o 
  -5   3   4        4.60       23.68      4.38 o 
  -4   3   4      250.23      182.52     11.62 o 
  -3   3   4      467.30      551.31     10.04 o 
  -2   3   4      953.20      820.37     11.27 o 
  -1   3   4    67957.46    66697.82    702.89 o 
   0   3   4    19228.67    19019.49    176.09 o 
   1   3   4      213.99      252.67      5.17 o 
   2   3   4     2745.60     2762.05     26.80 o 
   3   3   4      151.57      178.42      4.83 o 
   4   3   4       42.45       59.00      3.75 o 
   5   3   4      447.69      474.43     24.27 o 
   6   3   4        2.79       -2.23      4.53 o 
   7   3   4       17.81        3.76      4.84 o 
   8   3   4       96.00      103.56     10.90 o 
   9   3   4       40.98       18.57      7.51 o 
 -10   4   4      350.33      454.81     28.55 o 
  -9   4   4        4.20        1.27      6.61 o 
  -8   4   4      177.70      130.84     12.17 o 
  -7   4   4        0.02        8.31      7.08 o 
  -6   4   4        2.29        6.27      4.13 o 
  -5   4   4        0.76       12.36      4.38 o 
  -4   4   4      412.91      379.88      9.33 o 
  -3   4   4      633.24      512.32     10.83 o 
  -1   4   4    13645.03    13214.25    122.92 o 
   0   4   4     1787.90     2124.36     22.35 o 
   1   4   4     1229.53     1105.96     13.29 o 
   2   4   4     3985.41     4054.76     38.53 o 
   3   4   4     1957.46     2302.05     22.19 o 
   4   4   4      106.01      102.77      4.69 o 
   5   4   4     1063.12     1240.85     31.06 o 
   6   4   4     1327.61     1340.82     27.42 o 
   7   4   4       44.56       60.93      7.16 o 
   8   4   4        8.27        4.08      6.67 o 
   9   4   4      248.82      327.31     16.99 o 
 -10   5   4        8.49       12.90     12.33 o 
  -9   5   4       46.32       36.06     12.29 o 
  -8   5   4        0.18        0.28      6.76 o 
  -7   5   4     3078.83     3174.06     61.53 o 
  -6   5   4      407.08      474.78     13.86 o 
  -5   5   4     1284.22     1231.95     19.73 o 
  -4   5   4       39.61       43.14      3.36 o 
  -3   5   4       11.06        7.99      3.01 o 
  -2   5   4     6726.36     6857.79     69.53 o 
  -1   5   4    17610.06    16468.57    152.86 o 
   0   5   4     6091.96     5877.21     56.73 o 
   1   5   4      173.39      165.01      4.26 o 
   2   5   4      794.32      920.78     10.74 o 
   3   5   4      288.08      388.92      7.06 o 
   4   5   4      169.43      196.04     10.25 o 
   5   5   4     1359.42     1235.36     31.55 o 
   6   5   4        1.05       -8.16      4.08 o 
   7   5   4       86.90       95.23      8.31 o 
   8   5   4       40.30       51.27      9.93 o 
   9   5   4      122.48      157.77     14.07 o 
 -10   6   4       86.89      107.09     24.27 o 
  -9   6   4       69.91       79.58     15.13 o 
  -8   6   4      297.91      379.46     17.56 o 
  -7   6   4      324.43      356.62     25.65 o 
  -6   6   4        3.75       17.51      4.64 o 
  -5   6   4     4019.37     4229.80     56.17 o 
  -4   6   4     2429.39     2509.23     37.25 o 
  -3   6   4        0.29       -0.64      1.13 o 
  -2   6   4      255.95      234.22      5.45 o 
  -1   6   4      605.27      523.47      7.62 o 
   0   6   4     1124.41     1217.95     14.36 o 
   1   6   4     1166.86     1235.08     14.78 o 
   2   6   4     1215.58     1285.76     15.83 o 
   3   6   4       26.95       45.13      2.84 o 
   4   6   4       56.04       36.39      3.21 o 
   5   6   4     2006.58     2094.32     30.96 o 
   6   6   4       95.26       86.75      7.57 o 
   7   6   4      842.88     1004.51     28.24 o 
   8   6   4        2.72        2.83      6.47 o 
   9   6   4        7.86       11.61      9.46 o 
 -10   7   4       82.55       96.42     17.07 o 
  -9   7   4       12.81       26.81     11.76 o 
  -8   7   4     2850.67     2759.68    105.28 o 
  -7   7   4       71.01      108.82      9.84 o 
  -6   7   4     1370.95     1462.33     28.10 o 
  -5   7   4      194.44      204.47     10.08 o 
  -4   7   4     3627.31     3449.87     69.23 o 
  -3   7   4       20.58       44.00      2.07 o 
  -2   7   4      106.14       81.30      3.35 o 
  -1   7   4     1107.65      893.94     12.04 o 
   0   7   4       29.10        5.63      1.79 o 
   1   7   4     1502.06     1433.22     23.38 o 
   2   7   4      315.58      349.75      6.06 o 
   3   7   4      299.69      249.47      5.64 o 
   4   7   4      163.21      134.10      5.22 o 
   5   7   4       13.61        8.33      3.11 o 
   6   7   4      123.56      137.51      9.20 o 
   7   7   4        2.08       -6.27      5.53 o 
   8   7   4        4.48       -0.02     13.91 o 
 -10   8   4        8.48        4.97     22.89 o 
  -9   8   4      136.28      195.20     20.08 o 
  -8   8   4      382.05      284.83     22.76 o 
  -7   8   4     1571.09     1489.32     36.89 o 
  -6   8   4       57.68       46.45      3.50 o 
  -5   8   4     1625.26     1573.99     31.42 o 
  -3   8   4        0.17       -2.27      1.32 o 
  -2   8   4        0.30       -1.52      1.40 o 
  -1   8   4      500.93      439.39      7.66 o 
   0   8   4     2577.13     2406.73     25.64 o 
   1   8   4      513.72      582.39      9.77 o 
   2   8   4      301.46      336.45      5.67 o 
   3   8   4       72.13       35.33      1.94 o 
   4   8   4      182.50      140.75      5.47 o 
   5   8   4      149.03      101.86      4.39 o 
   6   8   4       39.63       23.94      6.72 o 
   7   8   4       43.94       32.68      7.67 o 
   8   8   4      250.70      234.86     19.35 o 
 -10   9   4       75.21       45.16     14.35 o 
  -9   9   4       19.68       28.26     12.14 o 
  -8   9   4       37.00       55.87     13.38 o 
  -7   9   4      218.74      201.20     19.97 o 
  -6   9   4       78.72       70.87      4.89 o 
  -4   9   4     1585.13     1688.01     24.29 o 
  -3   9   4     1496.52     1482.70     15.78 o 
  -2   9   4       18.79       20.96      1.92 o 
  -1   9   4      385.22      409.96      8.12 o 
   0   9   4     1601.07     1350.97     17.42 o 
   1   9   4     2912.27     2879.95     32.78 o 
   2   9   4        0.11       -0.23      1.55 o 
   3   9   4      892.21      926.52      9.99 o 
   4   9   4       99.26      108.11      5.54 o 
   5   9   4      225.11      224.63      7.50 o 
   6   9   4      106.10      111.94     10.45 o 
   7   9   4       47.71       50.13      8.32 o 
   8   9   4        0.23      -12.33      7.36 o 
 -10  10   4        2.66       -4.38     11.36 o 
  -9  10   4       60.67       51.02     13.82 o 
  -8  10   4      260.99      222.83     27.50 o 
  -7  10   4      132.75      214.63     12.40 o 
  -6  10   4      917.00      898.14     31.15 o 
  -5  10   4       47.84       40.87     13.78 o 
  -4  10   4       35.13       24.01      2.54 o 
  -3  10   4     1555.26     1796.39     24.32 o 
  -2  10   4     2507.53     2614.33     26.10 o 
  -1  10   4      923.15      876.80     12.50 o 
   0  10   4      279.35      285.16      7.09 o 
   1  10   4      856.07      981.70     14.29 o 
   2  10   4      136.37      117.22      3.64 o 
   3  10   4        1.57       -1.49      1.35 o 
   4  10   4     1343.92     1277.74     23.89 o 
   5  10   4        0.01       -5.25      2.62 o 
   6  10   4       98.89      107.22     10.21 o 
   7  10   4        3.49       -6.35      6.33 o 
   8  10   4       18.64       16.42      9.60 o 
 -10  11   4        2.20       -3.20     10.15 o 
  -9  11   4       44.37       49.60     13.65 o 
  -8  11   4      164.56      166.68     18.91 o 
  -7  11   4       18.02       12.22      3.99 o 
  -6  11   4       87.70      124.61      9.07 o 
  -5  11   4       27.45       -1.34      2.27 o 
  -4  11   4     1536.99     1487.49     20.22 o 
  -3  11   4      326.19      294.46      5.10 o 
  -2  11   4     2329.54     2426.34     24.71 o 
  -1  11   4      712.76      659.85     11.14 o 
   0  11   4      558.53      466.41      9.55 o 
   1  11   4      848.03      780.15     13.47 o 
   2  11   4     1018.73     1080.84     12.49 o 
   3  11   4     1359.38     1421.26     18.37 o 
   4  11   4      208.92      202.50     10.55 o 
   5  11   4      237.93      184.34      9.83 o 
   6  11   4        1.13        6.75      7.15 o 
   7  11   4       25.09       36.31     20.03 o 
   8  11   4     1204.09     1422.25     67.73 o 
  -9  12   4        7.56       -4.06      9.29 o 
  -8  12   4       46.47       81.54     15.87 o 
  -7  12   4      147.09      147.44     10.46 o 
  -6  12   4      373.47      334.87     13.83 o 
  -5  12   4       59.94       46.78      3.76 o 
  -4  12   4      296.93      239.23      5.40 o 
  -3  12   4        6.52        5.88      2.07 o 
  -2  12   4      328.61      308.48      6.22 o 
  -1  12   4      801.57      829.65     12.49 o 
   0  12   4     4083.44     4382.42     51.78 o 
   1  12   4     3116.74     3135.59     39.03 o 
   2  12   4      414.38      399.60      6.70 o 
   3  12   4       83.48       85.97      4.48 o 
   4  12   4        9.40        2.46      2.79 o 
   5  12   4      386.12      367.67      8.16 o 
   6  12   4       25.96       17.72      8.17 o 
   7  12   4       56.23       39.50      9.28 o 
   8  12   4      258.60      261.69     32.43 o 
  -9  13   4       93.14       85.08     16.16 o 
  -8  13   4        8.86       -4.73      9.33 o 
  -7  13   4      219.26      207.17     12.40 o 
  -6  13   4      335.84      342.51     20.85 o 
  -5  13   4      196.14      127.94      6.05 o 
  -4  13   4      366.84      398.71      8.04 o 
  -3  13   4      105.20       97.36      4.30 o 
  -2  13   4      697.48      840.33     11.66 o 
  -1  13   4      407.01      348.30      7.56 o 
   0  13   4       63.14      110.04      4.85 o 
   1  13   4       18.09        7.80      2.30 o 
   2  13   4      172.29      221.02      5.32 o 
   3  13   4      262.79      226.17      6.78 o 
   4  13   4        1.83        0.44      2.86 o 
   5  13   4       97.83       88.30      4.15 o 
   6  13   4       55.79       48.81      5.28 o 
   7  13   4       21.80       18.00     13.42 o 
   8  13   4      411.03      527.98     25.69 o 
  -9  14   4       44.21       45.65     14.25 o 
  -8  14   4        0.07       -7.10      4.97 o 
  -7  14   4      100.89      140.01     15.50 o 
  -6  14   4      666.51      628.74     28.36 o 
  -5  14   4        0.03        9.31      3.76 o 
  -4  14   4        5.35       -4.32      2.16 o 
  -3  14   4      340.95      300.88      6.80 o 
  -2  14   4      469.06      466.00      8.09 o 
  -1  14   4     3471.86     3540.06     43.00 o 
   0  14   4      766.92      842.61     13.32 o 
   1  14   4     1248.76     1196.43     18.44 o 
   2  14   4      159.90      113.24      4.70 o 
   3  14   4        4.57       14.32      3.29 o 
   4  14   4      277.02      295.27      9.15 o 
   5  14   4       18.08       22.51      3.61 o 
   6  14   4      158.12      128.02      8.28 o 
   7  14   4      128.94      191.67     17.60 o 
   8  14   4      103.42      139.10     15.68 o 
  -9  15   4      391.35      436.86     31.80 o 
  -8  15   4      139.83      130.43     10.55 o 
  -7  15   4      286.37      217.40     13.47 o 
  -6  15   4     1582.20     1414.58     45.39 o 
  -5  15   4     1083.33     1150.09     27.24 o 
  -4  15   4      781.81      931.32     22.55 o 
  -3  15   4       96.95      137.89      9.41 o 
  -2  15   4     1042.39     1171.25     15.25 o 
  -1  15   4      154.03      110.89      5.36 o 
   0  15   4     2336.43     2556.43     30.90 o 
   1  15   4      554.21      498.07      8.98 o 
   2  15   4      359.31      381.17      7.92 o 
   3  15   4      267.06      275.09      9.19 o 
   4  15   4       23.23       23.47      5.72 o 
   5  15   4      419.25      312.72     10.46 o 
   6  15   4       55.66       73.38      7.76 o 
   7  15   4      139.28      142.17     16.29 o 
   8  15   4       21.90       11.01      9.47 o 
  -9  16   4        0.50        7.14     14.28 o 
  -8  16   4       11.13        2.93      5.91 o 
  -7  16   4       18.32       12.93     11.83 o 
  -6  16   4      406.96      536.79     26.02 o 
  -5  16   4     3726.11     3865.02     70.29 o 
  -4  16   4     1796.73     1765.29     40.24 o 
  -3  16   4       57.36       69.26      6.24 o 
  -2  16   4       51.07       83.88      5.66 o 
  -1  16   4      166.85      186.40      8.87 o 
   0  16   4      213.70      144.23      6.48 o 
   1  16   4      277.59      285.90      6.84 o 
   2  16   4       38.22       27.65      3.17 o 
   3  16   4      968.57      942.11     17.18 o 
   4  16   4     1038.12      912.96     18.07 o 
   5  16   4       44.35       26.36      4.74 o 
   6  16   4       14.01       -4.64      4.63 o 
   7  16   4      419.05      490.68     26.08 o 
   8  16   4       84.40       87.19     18.70 o 
  -9  17   4       74.54      115.73     18.50 o 
  -8  17   4      295.15      264.68     15.17 o 
  -7  17   4      118.95      109.79     11.27 o 
  -6  17   4      100.38       62.76     12.94 o 
  -5  17   4       15.19       30.96      6.59 o 
  -4  17   4      226.52      182.03      8.67 o 
  -3  17   4        0.16       -2.45      2.54 o 
  -2  17   4      274.23      273.74      8.20 o 
  -1  17   4      289.26      283.39      8.98 o 
   0  17   4     1535.54     1602.30     21.85 o 
   1  17   4      467.61      486.41      9.25 o 
   2  17   4      957.93      977.52     15.41 o 
   3  17   4       72.54       67.47      5.89 o 
   4  17   4      646.12      605.30     14.55 o 
   5  17   4       51.76       45.95      5.46 o 
   6  17   4       21.81        8.80      5.53 o 
   7  17   4        8.32       20.66     10.58 o 
  -9  18   4       32.27       46.75      7.94 o 
  -8  18   4        6.78       10.79     11.57 o 
  -7  18   4      347.72      396.08     17.98 o 
  -6  18   4       14.29       17.00      5.31 o 
  -5  18   4        0.08       19.23      6.32 o 
  -4  18   4       24.28       19.37      4.73 o 
  -3  18   4      204.32      172.81     10.91 o 
  -2  18   4       61.59       78.22      5.82 o 
  -1  18   4      250.12      284.91      8.15 o 
   0  18   4      355.95      414.06      9.37 o 
   1  18   4       91.66       84.72      4.60 o 
   2  18   4     2057.75     2109.20     26.73 o 
   3  18   4      747.05      686.85     14.53 o 
   4  18   4      665.73      565.55     16.17 o 
   5  18   4       16.55       16.68      5.30 o 
   6  18   4       34.52       31.08     10.74 o 
   7  18   4       37.75       33.03     11.09 o 
  -8  19   4        4.31        9.50      7.10 o 
  -7  19   4       12.70       12.97      8.52 o 
  -6  19   4     1779.01     1802.88     44.16 o 
  -5  19   4       31.00       14.80      3.92 o 
  -4  19   4      565.36      434.98     21.75 o 
  -3  19   4       87.20       95.16      7.89 o 
  -2  19   4       14.36        9.81      3.49 o 
  -1  19   4      122.42      108.03      6.64 o 
   0  19   4      233.32      263.97      7.14 o 
   1  19   4      681.15      621.41     11.55 o 
   2  19   4      584.13      621.64     12.08 o 
   3  19   4      551.21      516.81     12.61 o 
   4  19   4      266.53      298.59     10.83 o 
   5  19   4      165.49      173.10     10.43 o 
   6  19   4        0.02       -2.81      5.24 o 
   7  19   4       18.45       11.03     10.10 o 
  -8  20   4       23.13       12.56     13.21 o 
  -7  20   4       15.27       13.49      7.42 o 
  -6  20   4        9.33       -2.38      6.24 o 
  -5  20   4       41.57       42.26      5.33 o 
  -4  20   4      984.34      877.08     20.21 o 
  -3  20   4     1898.95     1976.21     35.29 o 
  -2  20   4       25.31       -1.43      3.55 o 
  -1  20   4      179.62      154.73      8.34 o 
   0  20   4      174.60      163.08      6.27 o 
   1  20   4     1400.42     1261.46     19.44 o 
   2  20   4      985.25      928.57     15.49 o 
   3  20   4       14.16       20.40      4.47 o 
   4  20   4       27.06       24.61      5.08 o 
   5  20   4      264.81      249.63     19.97 o 
   6  20   4       67.66       99.89     10.14 o 
   7  20   4      113.71       85.77     15.12 o 
  -8  21   4       33.32       41.18      9.85 o 
  -7  21   4        6.29        3.47      7.22 o 
  -6  21   4      135.75       62.09     13.79 o 
  -5  21   4      373.16      426.11     12.90 o 
  -4  21   4      174.51      189.74     10.20 o 
  -3  21   4       67.99       41.26      6.23 o 
  -2  21   4        3.30       -2.29      3.70 o 
  -1  21   4      254.26      180.56     10.33 o 
   0  21   4      365.81      370.36     10.54 o 
   1  21   4       67.29       68.44      5.58 o 
   2  21   4        0.04       -1.00      3.13 o 
   3  21   4       47.80       44.46      5.06 o 
   4  21   4        0.98       -4.76      4.08 o 
   5  21   4       55.45       72.62      7.22 o 
   6  21   4       10.91        4.00      6.15 o 
   7  21   4      140.09      165.76     19.12 o 
  -8  22   4        7.91        7.18      8.81 o 
  -7  22   4       43.80       47.13      9.71 o 
  -6  22   4      375.87      409.44     27.60 o 
  -5  22   4        5.27       23.51      5.08 o 
  -4  22   4      269.50      290.03     11.64 o 
  -3  22   4     1702.36     1732.85     32.83 o 
  -2  22   4      502.29      492.32     13.52 o 
  -1  22   4      190.22      199.35      8.26 o 
   0  22   4      307.58      284.32     12.66 o 
   1  22   4      546.36      528.46     22.10 o 
   2  22   4     1058.22     1069.23     20.89 o 
   3  22   4      226.89      289.78     13.12 o 
   4  22   4        0.51       -2.66      4.46 o 
   5  22   4       55.87       44.18      6.66 o 
   6  22   4      138.05      136.27     23.44 o 
  -8  23   4        2.08       -6.62      7.42 o 
  -7  23   4       39.80       36.34     11.07 o 
  -6  23   4        0.82        3.27      6.02 o 
  -5  23   4        7.60       27.21      5.43 o 
  -4  23   4      387.96      417.00     14.18 o 
  -3  23   4     1537.49     1474.18     29.59 o 
  -2  23   4      157.89      107.22     12.95 o 
  -1  23   4       32.80       16.97      4.10 o 
   0  23   4       93.51      120.31      8.05 o 
   1  23   4       24.28       41.63      5.12 o 
   2  23   4      560.07      558.03     18.48 o 
   3  23   4      687.14      757.48     15.61 o 
   4  23   4       50.38       59.87      6.60 o 
   5  23   4       24.88       19.87      5.62 o 
   6  23   4      188.74      217.51     14.61 o 
  -7  24   4       63.35       70.09     13.41 o 
  -6  24   4        0.47       -3.03      5.91 o 
  -5  24   4       20.98       19.29      5.42 o 
  -4  24   4      190.41      147.49      9.82 o 
  -3  24   4       10.66        2.93      5.99 o 
  -2  24   4      973.67      945.80     25.01 o 
  -1  24   4      449.89      448.87     12.69 o 
   0  24   4       20.37       41.70      5.74 o 
   1  24   4      880.08      863.59     19.16 o 
   2  24   4       47.82       50.55      6.25 o 
   3  24   4       42.53       72.23      6.09 o 
   4  24   4      231.01      224.17     12.81 o 
   5  24   4      102.92       94.67      8.58 o 
   6  24   4      102.60      120.13     12.00 o 
  -7  25   4       10.50        5.07      8.07 o 
  -6  25   4       54.72       66.17      9.37 o 
  -5  25   4       67.09       84.18      7.93 o 
  -4  25   4      200.35      201.71     11.52 o 
  -3  25   4       63.23       48.07      7.09 o 
  -2  25   4       66.74       88.98      7.92 o 
  -1  25   4       28.42       24.49      5.89 o 
   0  25   4      315.63      300.80     11.83 o 
   1  25   4      116.79      133.64     10.02 o 
   2  25   4       34.12       44.12      5.61 o 
   3  25   4       16.73       23.38      4.72 o 
   4  25   4       71.73       71.02     10.47 o 
   5  25   4       33.26       24.83      6.05 o 
  -7  26   4        3.90       21.41      5.60 o 
  -6  26   4        0.00       -2.39      8.82 o 
  -5  26   4       52.76       67.64      8.56 o 
  -4  26   4       99.59      112.54      9.44 o 
  -3  26   4       42.68        9.84      5.81 o 
  -2  26   4       13.55        8.77      5.25 o 
  -1  26   4      278.34      289.53     13.41 o 
   0  26   4        1.53       -1.01      4.43 o 
   1  26   4        9.81       22.23      5.00 o 
   2  26   4       89.59       73.22      7.11 o 
   3  26   4        4.42        0.48      4.17 o 
   4  26   4      397.78      461.35     17.14 o 
   5  26   4       45.08       42.50      7.16 o 
  -6  27   4       14.35       15.68      7.72 o 
  -5  27   4      105.36      110.17      9.06 o 
  -4  27   4      168.35      151.02     16.67 o 
  -3  27   4      253.49      204.08     19.82 o 
  -2  27   4        1.30        2.22      5.91 o 
  -1  27   4       27.33       24.71      6.47 o 
   0  27   4       34.66       44.02      5.82 o 
   1  27   4       26.79       30.25      5.54 o 
   2  27   4       76.33      100.54      7.97 o 
   3  27   4       14.97        5.22      6.03 o 
   4  27   4       24.58       22.35      6.68 o 
   5  27   4       69.61       94.95      9.44 o 
  -6  28   4        0.16       -4.58      9.43 o 
  -5  28   4       44.40       40.61      8.95 o 
  -4  28   4        1.32        8.06      5.77 o 
  -3  28   4       95.96      105.28     10.97 o 
  -2  28   4      206.93      203.41     13.46 o 
  -1  28   4      124.34      137.35     10.35 o 
   0  28   4      189.51      242.11     10.93 o 
   1  28   4      413.75      320.71     12.43 o 
   2  28   4       70.60       62.40      7.12 o 
   3  28   4       75.16       77.53     10.78 o 
   4  28   4       52.05       70.79     14.45 o 
  -5  29   4       30.50       44.89      7.17 o 
  -4  29   4        0.04        1.30      5.59 o 
  -3  29   4       83.85      132.21     14.90 o 
  -2  29   4        0.04        0.98      6.29 o 
  -1  29   4        8.26        1.80      6.04 o 
   0  29   4       19.11       14.36      6.96 o 
   1  29   4       19.82       20.06      5.76 o 
   2  29   4       23.09       19.66      5.90 o 
   3  29   4      195.84      172.56     14.42 o 
   4  29   4       30.71       27.09     10.72 o 
  -5  30   4        9.53        9.44      6.24 o 
  -4  30   4        1.48        3.24      7.61 o 
  -3  30   4       20.89       17.44      9.39 o 
  -2  30   4       82.58       54.32      9.00 o 
  -1  30   4       21.42       22.78      6.70 o 
   0  30   4      448.20      395.73     19.49 o 
   1  30   4       32.31       15.62      6.33 o 
   2  30   4       29.48       29.12      6.32 o 
   3  30   4      217.81      260.70     19.80 o 
  -4  31   4        8.52       27.90      9.51 o 
  -3  31   4      209.82      213.44     18.97 o 
  -2  31   4        4.45       13.92      7.87 o 
  -1  31   4      107.00      101.69     11.86 o 
   0  31   4        0.61       -4.82      6.38 o 
   1  31   4       31.96       33.57      7.26 o 
   2  31   4       44.26       53.28      8.18 o 
   3  31   4        0.11       -2.39      7.60 o 
  -3  32   4        4.85       19.95     13.04 o 
  -2  32   4      113.75      146.74     12.75 o 
  -1  32   4       14.20        8.76      7.63 o 
   0  32   4       19.80       12.11      7.79 o 
   1  32   4      190.54      234.37     13.70 o 
   2  32   4      128.49      153.80     12.43 o 
  -2  33   4      224.48      304.83     17.89 o 
  -1  33   4       42.43       40.80      9.22 o 
   0  33   4        2.46       -2.93      7.25 o 
   1  33   4        2.06       15.12      9.36 o 
 -10   1   5      441.23      385.51     17.49 o 
  -9   1   5        4.66        9.52      7.03 o 
  -8   1   5       13.19        5.08      5.87 o 
  -7   1   5      670.46      685.94     18.36 o 
  -6   1   5       66.86      102.40      7.59 o 
  -5   1   5     3878.51     3914.14     60.47 o 
  -4   1   5       93.65      146.14      5.02 o 
  -3   1   5      123.93      115.72      4.81 o 
  -2   1   5     5919.00     5815.25     66.94 o 
  -1   1   5        7.66        6.77      2.58 o 
   0   1   5    10560.38     9969.44    100.11 o 
   1   1   5      146.95      127.24      4.38 o 
   2   1   5       72.93       80.98      3.30 o 
   3   1   5        0.02       -1.55      1.31 o 
   4   1   5      297.39      342.48      7.76 o 
   5   1   5     6837.68     6448.14     82.36 o 
   6   1   5     1152.21     1170.10     25.53 o 
   7   1   5       63.63       68.74      7.67 o 
   8   1   5       11.11       -2.10      5.43 o 
 -10   2   5       76.39      102.48     11.83 o 
  -9   2   5        0.24       -5.44      5.99 o 
  -8   2   5        7.48       16.40      6.11 o 
  -7   2   5        8.02        4.56      4.70 o 
  -6   2   5      220.17      236.60     16.30 o 
  -5   2   5        5.31       10.82      3.84 o 
  -4   2   5     2556.23     2620.31     33.41 o 
  -3   2   5        0.03       -3.19      1.67 o 
  -2   2   5        5.84       -0.92      1.47 o 
  -1   2   5     5764.77     6310.77     64.43 o 
   0   2   5      240.74      184.45      7.05 o 
   1   2   5      291.56      253.17      7.13 o 
   2   2   5     3139.95     3383.46     31.15 o 
   3   2   5      328.44      346.73      7.07 o 
   4   2   5      675.69      596.92     13.89 o 
   5   2   5      735.36      726.71     31.57 o 
   6   2   5     1865.44     1678.82     32.74 o 
   7   2   5       11.59        1.59      4.77 o 
   8   2   5      231.09      266.16     13.08 o 
 -10   3   5        5.87        6.01     10.56 o 
  -9   3   5      111.69      154.85     11.99 o 
  -8   3   5      777.53      690.53     19.67 o 
  -7   3   5     1270.50     1209.58     26.00 o 
  -6   3   5      873.38      934.92     20.81 o 
  -5   3   5       18.38       73.81      5.58 o 
  -4   3   5     1336.03     1432.48     21.70 o 
  -3   3   5       44.41       43.20      2.89 o 
  -2   3   5     8396.18     9077.01     98.74 o 
  -1   3   5    22150.08    22694.64    222.83 o 
   0   3   5      979.43      861.65     11.97 o 
   1   3   5      867.25      932.12     12.11 o 
   2   3   5        2.14       -3.14      1.57 o 
   3   3   5      156.79      192.13      6.21 o 
   4   3   5       52.97       58.99      4.46 o 
   5   3   5       12.09       -7.40      7.31 o 
   6   3   5     1177.61     1150.88     25.36 o 
   7   3   5       21.21       21.54      5.62 o 
   8   3   5       94.53      111.40      9.62 o 
 -10   4   5      105.99      148.67     18.75 o 
  -9   4   5       25.96       14.07      7.18 o 
  -8   4   5       30.77       35.46      8.55 o 
  -7   4   5      145.86      192.05     10.82 o 
  -6   4   5       85.57       75.22      8.90 o 
  -5   4   5      275.37      250.95      7.39 o 
  -4   4   5      213.53      198.24      7.14 o 
  -3   4   5     2157.13     2103.80     20.40 o 
  -2   4   5      139.06      106.11      3.92 o 
  -1   4   5      891.83      677.16     10.89 o 
   0   4   5      136.97      187.49      5.11 o 
   1   4   5      314.48      424.83      7.32 o 
   2   4   5      584.54      646.36      8.78 o 
   3   4   5      702.13      682.22     11.83 o 
   4   4   5      218.94      186.90      7.00 o 
   5   4   5     4409.82     4279.56     51.37 o 
   6   4   5        0.85        0.09      4.52 o 
   7   4   5      166.13      161.49     10.52 o 
   8   4   5        0.01        2.83      6.98 o 
 -10   5   5      100.82       84.58     15.82 o 
  -9   5   5       92.35       36.63     12.21 o 
  -8   5   5        2.18       21.26      6.47 o 
  -7   5   5      131.19      135.92     11.59 o 
  -6   5   5      171.50      227.48     14.52 o 
  -5   5   5     1451.65     1377.94     21.65 o 
  -4   5   5     1867.70     1758.06     28.90 o 
  -3   5   5       41.66       47.77      2.26 o 
  -2   5   5       53.82       38.89      2.71 o 
  -1   5   5      959.43      940.36     12.65 o 
   0   5   5      119.83      141.78      4.69 o 
   1   5   5      481.01      466.16      7.88 o 
   2   5   5     1601.99     1768.28     18.22 o 
   3   5   5       36.03       33.77      2.79 o 
   4   5   5     3833.98     3684.26     43.96 o 
   5   5   5      497.38      501.37     10.56 o 
   6   5   5      173.21      153.26      9.97 o 
   7   5   5        1.02        4.03      5.03 o 
   8   5   5       50.43       72.10     10.43 o 
 -10   6   5       32.80        5.69     12.85 o 
  -9   6   5       84.43       86.30     17.55 o 
  -8   6   5      384.42      364.19     14.63 o 
  -7   6   5        0.91       -1.27      4.82 o 
  -6   6   5      343.41      360.47     17.14 o 
  -5   6   5     1283.86     1271.20     20.47 o 
  -4   6   5      204.44      210.39      7.45 o 
  -3   6   5      626.99      598.90      8.86 o 
  -2   6   5     7840.58     8112.56     78.79 o 
  -1   6   5     2642.91     2607.77     29.20 o 
   0   6   5       20.78        3.98      1.73 o 
   1   6   5     1493.02     1516.19     17.92 o 
   2   6   5      118.91      174.57      4.94 o 
   3   6   5      237.21      279.28      5.16 o 
   4   6   5     1567.23     1435.17     22.45 o 
   5   6   5      426.02      414.55      9.58 o 
   6   6   5       53.73       64.16      7.09 o 
   7   6   5        0.12        5.41      4.97 o 
   8   6   5       64.84       58.54     11.41 o 
 -10   7   5       13.70        9.04     11.14 o 
  -9   7   5      110.44       92.48     15.20 o 
  -8   7   5      237.86      302.55     31.25 o 
  -7   7   5      610.89      611.91     25.02 o 
  -6   7   5      740.03      733.77     14.17 o 
  -5   7   5     2567.42     2598.32     36.63 o 
  -4   7   5     2185.59     2277.98     48.81 o 
  -3   7   5      108.25      129.50      5.01 o 
  -2   7   5     7014.33     7359.63     71.00 o 
  -1   7   5      852.50      850.91     11.25 o 
   0   7   5      183.01      154.15      6.75 o 
   1   7   5     5525.12     5811.31     57.40 o 
   2   7   5     1658.35     1812.09     19.90 o 
   3   7   5      786.36      759.84      9.76 o 
   4   7   5     1073.25     1031.00     32.43 o 
   5   7   5       16.31       21.28      8.22 o 
   6   7   5       70.69       60.13      7.11 o 
   7   7   5        0.58       -6.23      6.39 o 
   8   7   5       27.62       19.47      9.68 o 
 -10   8   5       52.00       75.31     15.31 o 
  -9   8   5       12.30       18.15     11.08 o 
  -8   8   5     2440.88     2180.83     62.41 o 
  -7   8   5      266.14      354.42     16.17 o 
  -6   8   5      315.05      313.21      8.92 o 
  -5   8   5       36.02       46.05      6.62 o 
  -3   8   5      728.62      801.70      9.91 o 
  -2   8   5     3112.73     3135.02     33.53 o 
  -1   8   5      536.01      474.43      7.81 o 
   0   8   5        0.51        7.02      2.03 o 
   1   8   5      885.76      880.62     12.25 o 
   2   8   5      660.98      679.89      9.94 o 
   3   8   5       74.71      109.11      3.98 o 
   4   8   5      385.10      343.44     10.78 o 
   5   8   5      287.73      231.36      7.14 o 
   6   8   5      171.98      135.70      9.78 o 
   7   8   5       11.64       11.26      7.83 o 
   8   8   5       37.23       34.45     20.78 o 
 -10   9   5       80.40       84.17     16.34 o 
  -9   9   5       13.46       15.58     11.84 o 
  -8   9   5        7.18       34.81     14.82 o 
  -7   9   5       45.67       47.47     11.75 o 
  -6   9   5       76.26       74.01      5.06 o 
  -4   9   5     2735.21     2724.65     33.25 o 
  -3   9   5     2631.21     2794.57     30.89 o 
  -2   9   5      654.41      600.06      8.96 o 
  -1   9   5     1525.89     1511.17     17.83 o 
   0   9   5      379.02      416.32      7.60 o 
   1   9   5       76.53      126.70      4.70 o 
   2   9   5      351.51      336.80      6.82 o 
   3   9   5      114.45      149.29      5.27 o 
   4   9   5       18.84       16.02      3.11 o 
   5   9   5      350.71      351.26      8.36 o 
   6   9   5      362.81      348.38     16.80 o 
   7   9   5        5.05       -3.91      6.72 o 
   8   9   5      588.88      667.53     30.56 o 
 -10  10   5       26.38        1.30     11.30 o 
  -9  10   5      236.14      252.42     29.47 o 
  -8  10   5      129.40      134.79     16.86 o 
  -7  10   5      838.98      891.62     21.26 o 
  -6  10   5       15.18       24.16      5.48 o 
  -4  10   5       53.60       57.64      4.26 o 
  -3  10   5     1529.07     1424.58     23.20 o 
  -2  10   5        6.23        9.48      2.43 o 
  -1  10   5      189.67      205.39      5.30 o 
   0  10   5       50.46       30.68      2.79 o 
   1  10   5     1671.80     1622.98     19.63 o 
   2  10   5        0.48        2.73      2.06 o 
   3  10   5      160.76      156.21      5.45 o 
   4  10   5       31.30       32.23      3.67 o 
   5  10   5      149.47      128.76      4.78 o 
   6  10   5      146.11      133.40     12.16 o 
   7  10   5       16.13       40.13     13.28 o 
   8  10   5       28.61       23.41     14.33 o 
 -10  11   5       39.82       24.94     12.94 o 
  -9  11   5       77.37      102.70     16.68 o 
  -8  11   5        0.14       -6.60      9.17 o 
  -7  11   5     1348.87     1161.90     22.51 o 
  -6  11   5      201.93      273.89     13.23 o 
  -5  11   5      154.81       71.40     51.49 o 
  -4  11   5     4273.50     4414.42     43.84 o 
  -3  11   5     2139.98     2157.79     21.28 o 
  -2  11   5     3028.66     3279.56     34.29 o 
  -1  11   5      693.79      687.09     11.05 o 
   0  11   5       97.23      120.44      4.63 o 
   1  11   5       19.83       41.62      3.22 o 
   2  11   5      918.11      900.82     13.28 o 
   3  11   5       14.63       20.55      4.11 o 
   4  11   5       12.35        7.57      3.02 o 
   5  11   5      138.68      129.98      7.99 o 
   6  11   5        2.94       -3.92      3.14 o 
   7  11   5        0.22       -1.58      7.08 o 
   8  11   5      213.41      196.79     18.76 o 
 -10  12   5       80.45      102.27     17.90 o 
  -9  12   5        5.77        0.62      9.40 o 
  -8  12   5       14.80       -6.00      9.36 o 
  -7  12   5      659.21      660.43     23.38 o 
  -6  12   5       13.31       -1.09      6.88 o 
  -5  12   5        2.35       12.40      2.82 o 
  -4  12   5      965.03      966.07     12.86 o 
  -3  12   5       63.61       69.26      3.51 o 
  -2  12   5       23.72       35.18      2.99 o 
  -1  12   5      937.75     1031.89     14.94 o 
   0  12   5      153.20      209.94      6.08 o 
   1  12   5        3.45       12.13      2.72 o 
   2  12   5       74.72       79.05      5.78 o 
   3  12   5       20.85       34.12      4.46 o 
   4  12   5        2.63       -4.51      2.94 o 
   5  12   5        1.85       -1.20      2.69 o 
   6  12   5       13.54       12.53      4.56 o 
   7  12   5        0.78        5.64     11.20 o 
   8  12   5      143.26      200.44     31.25 o 
  -9  13   5        0.32        2.01     10.42 o 
  -8  13   5      673.62      670.54     25.22 o 
  -7  13   5      306.38      234.23     21.23 o 
  -6  13   5       55.54       49.11     13.88 o 
  -5  13   5       33.42       24.49      3.84 o 
  -4  13   5     6507.35     6579.34     82.01 o 
  -3  13   5       63.27       47.05      2.87 o 
  -2  13   5     1445.11     1379.54     17.27 o 
  -1  13   5     1236.84     1396.70     18.90 o 
   0  13   5      316.04      338.26      8.63 o 
   1  13   5     2423.32     2329.24     28.73 o 
   2  13   5      627.87      559.86     10.82 o 
   3  13   5       18.66       15.63      4.32 o 
   4  13   5       42.67       33.20      4.43 o 
   5  13   5      413.85      384.04     12.13 o 
   6  13   5       16.32       12.49      5.40 o 
   7  13   5       10.92       -4.34     16.27 o 
   8  13   5       38.41       69.47     12.87 o 
  -9  14   5       52.08       37.50     13.08 o 
  -8  14   5        0.84       -2.82      5.21 o 
  -7  14   5      343.97      394.10     23.84 o 
  -6  14   5     1599.02     1675.61     49.56 o 
  -5  14   5      787.35      687.51     15.61 o 
  -4  14   5     1395.79     1579.68     32.56 o 
  -3  14   5      374.72      401.83      9.97 o 
  -2  14   5     1009.56      968.17     14.11 o 
  -1  14   5        9.77       16.50      2.94 o 
   0  14   5      923.17      942.16     14.63 o 
   1  14   5     1294.11     1236.68     18.05 o 
   2  14   5       98.57       89.03      5.01 o 
   3  14   5        2.71       -2.00      2.48 o 
   4  14   5       14.62       10.74      3.93 o 
   5  14   5      437.01      394.50     10.40 o 
   6  14   5       81.90       73.79      9.70 o 
   7  14   5      338.65      424.02     25.05 o 
  -9  15   5       10.66       10.49     10.79 o 
  -8  15   5       70.60       61.54      8.32 o 
  -7  15   5        6.17       -3.96      8.89 o 
  -6  15   5     1578.98     1240.02     53.55 o 
  -5  15   5      890.27      822.62     21.94 o 
  -4  15   5     6376.32     6232.73    104.61 o 
  -3  15   5       10.26        7.08      2.65 o 
  -2  15   5      174.70      128.55      5.24 o 
  -1  15   5       14.30        0.01      2.49 o 
   0  15   5      245.21      141.74      5.90 o 
   1  15   5      351.48      364.57      8.83 o 
   2  15   5     1565.50     1515.82     21.41 o 
   3  15   5       41.05       22.50      3.44 o 
   4  15   5      552.26      565.57     15.55 o 
   5  15   5       45.74       50.93      5.49 o 
   6  15   5        6.21       -1.35      5.95 o 
   7  15   5       30.99       27.30     10.33 o 
  -9  16   5        7.29       -4.96      9.24 o 
  -8  16   5       26.48       34.84     11.71 o 
  -7  16   5      184.36      139.50     24.78 o 
  -6  16   5     2301.98     2078.64     58.39 o 
  -5  16   5      237.09      183.46     11.38 o 
  -4  16   5      134.14       96.96      9.71 o 
  -3  16   5      117.69      151.24     12.55 o 
  -2  16   5     1673.19     1715.69     23.34 o 
  -1  16   5      822.78      782.98     13.22 o 
   0  16   5      324.70      309.95      8.21 o 
   1  16   5     1864.77     1758.23     23.89 o 
   2  16   5      463.09      439.59     10.79 o 
   3  16   5      288.59      313.01      8.39 o 
   4  16   5       74.09       45.02      8.10 o 
   5  16   5      249.57      221.14      8.45 o 
   6  16   5        0.33       -9.84      6.41 o 
   7  16   5       15.05        0.68      8.72 o 
  -9  17   5        8.96       12.09     10.88 o 
  -8  17   5       29.64       30.62      7.67 o 
  -7  17   5      231.86      299.28     24.27 o 
  -6  17   5      774.86      965.10     22.77 o 
  -5  17   5       81.23      120.01     10.07 o 
  -4  17   5      726.50      684.99     16.32 o 
  -3  17   5     2124.71     2215.03     43.86 o 
  -2  17   5       33.72       16.75      3.74 o 
  -1  17   5     2129.12     2129.82     27.41 o 
   0  17   5      627.23      704.04     12.87 o 
   1  17   5       80.40       85.31      4.64 o 
   2  17   5     1085.65     1139.34     17.16 o 
   3  17   5      427.14      389.41     12.99 o 
   4  17   5       13.75       17.20      5.16 o 
   5  17   5      149.84      162.99      7.92 o 
   6  17   5        3.58        0.91      5.61 o 
   7  17   5       19.99       -3.00      8.90 o 
  -9  18   5        6.11       10.70      5.98 o 
  -8  18   5       49.34       33.73      8.33 o 
  -7  18   5      451.37      398.34     28.67 o 
  -6  18   5      185.05      163.30      9.94 o 
  -5  18   5     1091.02     1194.93     22.42 o 
  -4  18   5      892.37     1065.40     22.19 o 
  -3  18   5       49.73       57.97      6.04 o 
  -2  18   5      245.94      277.66      9.55 o 
  -1  18   5      291.41      283.36     12.06 o 
   0  18   5      133.94      124.90      5.99 o 
   1  18   5       14.76       16.45      3.19 o 
   2  18   5     1518.12     1387.30     19.92 o 
   3  18   5        7.57       10.42      3.83 o 
   4  18   5      252.26      223.90     11.22 o 
   5  18   5        3.74        1.07      3.81 o 
   6  18   5       25.14       31.79      7.32 o 
   7  18   5      370.91      412.78     32.54 o 
  -8  19   5      101.70      107.81     11.48 o 
  -7  19   5        9.68        2.86      9.83 o 
  -6  19   5      234.76      215.51     16.85 o 
  -5  19   5       96.82       80.27      6.09 o 
  -4  19   5     1211.19     1094.75     22.92 o 
  -3  19   5        0.40        1.36      3.98 o 
  -2  19   5       75.81       68.29      6.70 o 
  -1  19   5      660.78      712.62     14.73 o 
   0  19   5       41.70       47.20      5.01 o 
   1  19   5       21.14       11.80      3.57 o 
   2  19   5      120.18       97.62      6.18 o 
   3  19   5      780.50      747.72     20.92 o 
   4  19   5      126.11      129.63      8.09 o 
   5  19   5        1.90        2.24      4.09 o 
   6  19   5       61.67       88.96     11.24 o 
   7  19   5       46.87       54.89     13.55 o 
  -8  20   5        1.44        0.09      7.08 o 
  -7  20   5       30.99        6.06     10.56 o 
  -6  20   5       63.58       30.42     19.73 o 
  -5  20   5      255.22      255.68     10.14 o 
  -4  20   5        0.90       -3.42      4.10 o 
  -3  20   5     1494.60     1401.87     27.53 o 
  -2  20   5       67.29       67.45      6.66 o 
  -1  20   5        4.54        5.29      3.68 o 
   0  20   5      570.00      572.18     13.82 o 
   1  20   5     2498.67     2544.16     32.63 o 
   2  20   5       47.46       29.34      5.83 o 
   3  20   5      513.95      513.24     14.28 o 
   4  20   5        0.38        8.13      4.51 o 
   5  20   5      116.47      123.65      8.85 o 
   6  20   5      142.65      140.35     11.73 o 
  -8  21   5      475.64      552.34     22.91 o 
  -7  21   5        2.38        4.86     10.53 o 
  -6  21   5      102.59      125.03     10.75 o 
  -5  21   5      556.13      617.53     16.03 o 
  -4  21   5      125.59      155.15      9.58 o 
  -3  21   5     1133.22     1000.60     23.20 o 
  -2  21   5      136.69      133.69     13.14 o 
  -1  21   5       54.62       60.59      6.01 o 
   0  21   5     3309.50     3356.43     37.76 o 
   1  21   5      468.62      429.54     10.93 o 
   2  21   5      790.52      763.35     17.03 o 
   3  21   5        0.18       -5.88      3.86 o 
   4  21   5        0.38       -1.93      4.28 o 
   5  21   5      420.80      412.14     14.39 o 
   6  21   5       13.32        4.09     11.03 o 
  -8  22   5        0.99       12.00      8.13 o 
  -7  22   5       19.59       23.29     17.12 o 
  -6  22   5        0.09       -1.20      9.31 o 
  -5  22   5       42.82       31.10      5.55 o 
  -4  22   5       43.22       19.65      7.10 o 
  -3  22   5       25.36        2.12      4.83 o 
  -2  22   5       76.76       68.51      7.16 o 
  -1  22   5       34.99       42.98      5.60 o 
   0  22   5       63.11       50.96      9.47 o 
   1  22   5       48.79       50.89      5.49 o 
   2  22   5       91.62       83.10      8.62 o 
   3  22   5      101.04       86.68      7.20 o 
   4  22   5       34.88       37.22      5.94 o 
   5  22   5       47.72       44.44      6.68 o 
   6  22   5       61.45       51.79      9.06 o 
  -8  23   5       44.48       21.54      9.28 o 
  -7  23   5      157.90      152.98     22.33 o 
  -6  23   5       30.11       35.70      7.87 o 
  -5  23   5      258.31      349.93     12.55 o 
  -4  23   5       52.25       86.52      7.95 o 
  -3  23   5      689.23      713.00     18.96 o 
  -2  23   5       46.72       44.86      6.90 o 
  -1  23   5       75.43       53.89     11.82 o 
   0  23   5      456.14      383.31     14.61 o 
   1  23   5        4.37       -3.69      3.98 o 
   2  23   5       29.39        9.06      4.42 o 
   3  23   5       76.64       93.38      7.11 o 
   4  23   5      100.13      135.03      9.00 o 
   5  23   5      103.12      109.64      8.92 o 
   6  23   5        9.10       11.08      7.27 o 
  -7  24   5       22.40       -3.25     10.37 o 
  -6  24   5       34.97       20.10     13.37 o 
  -5  24   5       33.00       66.62      7.06 o 
  -4  24   5      144.17       82.37      8.13 o 
  -3  24   5       42.57       18.21      5.83 o 
  -2  24   5        2.62       -0.21      5.63 o 
  -1  24   5      424.76      455.70     13.07 o 
   0  24   5      129.40      104.46      7.40 o 
   1  24   5       27.03       17.80      5.20 o 
   2  24   5      453.09      476.22     17.34 o 
   3  24   5       22.47       46.43      5.56 o 
   4  24   5        6.40        3.33      4.91 o 
   5  24   5       24.99       31.60      6.54 o 
  -7  25   5        1.46       -9.12     12.86 o 
  -6  25   5       88.83      118.36     11.39 o 
  -5  25   5      329.15      332.16     13.02 o 
  -4  25   5      212.64      180.46     11.02 o 
  -3  25   5      277.68      325.64     15.39 o 
  -2  25   5       31.40       31.66      5.94 o 
  -1  25   5      372.97      341.63     13.93 o 
   0  25   5       17.64       16.57      5.31 o 
   1  25   5       28.43       20.56      5.44 o 
   2  25   5      383.31      410.77     13.15 o 
   3  25   5        0.22       -4.96      5.11 o 
   4  25   5      151.12      138.23      9.64 o 
   5  25   5      166.78      137.40     16.17 o 
  -7  26   5      199.35      262.83     13.19 o 
  -6  26   5        3.11       -0.23      6.70 o 
  -5  26   5       10.75       -2.11      4.80 o 
  -4  26   5      866.15      837.67     21.53 o 
  -3  26   5      141.19      132.98     13.03 o 
  -2  26   5      330.25      308.04     14.06 o 
  -1  26   5      477.88      506.75     16.65 o 
   0  26   5      519.62      558.23     15.63 o 
   1  26   5       40.98       51.51      6.64 o 
   2  26   5      102.52      110.79     10.19 o 
   3  26   5       37.90       33.46      5.52 o 
   4  26   5       18.23       16.73      6.54 o 
   5  26   5      107.56      122.18     10.07 o 
  -6  27   5        0.14        8.48      7.21 o 
  -5  27   5        7.55        5.94      5.43 o 
  -4  27   5       17.33       22.99      9.10 o 
  -3  27   5      662.89      651.92     32.51 o 
  -2  27   5       13.33        6.04      6.09 o 
  -1  27   5        0.83       -4.52      4.82 o 
   0  27   5       37.26       53.60     10.31 o 
   1  27   5        0.77       -3.05      4.89 o 
   2  27   5        0.04       -2.29      4.49 o 
   3  27   5      100.45      126.57      7.95 o 
   4  27   5        0.09       -0.44      5.95 o 
  -6  28   5        7.87       12.78      7.67 o 
  -5  28   5       54.71       62.38      7.77 o 
  -4  28   5      287.14      269.11     13.91 o 
  -3  28   5      648.50      637.57     22.04 o 
  -2  28   5      243.25      223.74     14.75 o 
  -1  28   5       45.45       41.67      7.76 o 
   0  28   5      204.29      169.06     11.25 o 
   1  28   5        0.64       -0.34      5.06 o 
   2  28   5       13.74        8.80      5.16 o 
   3  28   5      113.45      108.06      8.18 o 
   4  28   5        0.00       -6.58      7.03 o 
  -5  29   5        0.18        1.09      8.26 o 
  -4  29   5       69.92       72.09      8.42 o 
  -3  29   5        7.20       12.33      8.56 o 
  -2  29   5       44.46       59.56      9.10 o 
  -1  29   5      158.85      139.73     12.02 o 
   0  29   5        0.00       -7.27      6.26 o 
   1  29   5       17.26       11.51      6.07 o 
   2  29   5      121.79      141.40     11.40 o 
   3  29   5      563.29      616.92     20.60 o 
  -5  30   5        2.90        6.99      6.00 o 
  -4  30   5        0.14       -2.90      7.49 o 
  -3  30   5      337.08      376.56     22.14 o 
  -2  30   5      353.28      360.83     18.30 o 
  -1  30   5       38.33       68.99      8.59 o 
   0  30   5        5.36       -0.52      8.13 o 
   1  30   5       46.96       31.23      8.17 o 
   2  30   5       36.92       38.89      6.68 o 
   3  30   5       14.47       21.56     13.62 o 
  -4  31   5        6.41       -0.79      7.73 o 
  -3  31   5       11.90       23.53     12.57 o 
  -2  31   5        7.50        8.33      7.30 o 
  -1  31   5       25.40       32.11      8.30 o 
   0  31   5      126.31      136.65     13.72 o 
   1  31   5       11.97        8.36      6.21 o 
   2  31   5      128.17      114.46     10.00 o 
  -3  32   5       19.97       31.85     10.80 o 
  -2  32   5       16.79       13.19      7.57 o 
  -1  32   5       54.80       61.36     10.13 o 
   0  32   5      177.60      179.03     14.19 o 
   1  32   5        0.99        6.09      6.21 o 
  -2  33   5        6.26        9.24      8.03 o 
  -1  33   5        9.70       22.12      8.58 o 
   0  33   5      255.09      278.61     23.29 o 
 -10   0   6      489.34      610.10     29.52 o 
  -9   0   6      580.38      512.70     25.22 o 
  -8   0   6      140.38      159.69     15.55 o 
  -7   0   6       56.65       74.26     10.79 o 
  -6   0   6      263.38      216.48     13.39 o 
  -5   0   6      300.32      305.33     10.38 o 
  -4   0   6      263.52      284.68     11.69 o 
  -3   0   6      341.52      324.07      9.40 o 
  -2   0   6        8.30       -1.35      2.23 o 
  -1   0   6      993.82      981.96     17.52 o 
   0   0   6     1116.82      850.98     44.11 o 
   1   0   6       44.35       94.18      5.61 o 
   2   0   6     1969.44     1800.76     26.60 o 
   3   0   6      166.47      142.38      7.76 o 
   4   0   6      397.33      438.38     14.17 o 
   5   0   6      624.27      567.18     13.02 o 
   6   0   6     1512.48     1518.01     51.62 o 
   7   0   6        5.40       -1.28      6.66 o 
   8   0   6        0.65        5.40      8.08 o 
 -10   1   6       18.49       12.61      7.77 o 
  -9   1   6      727.33      797.71     22.48 o 
  -8   1   6       54.73       74.02     10.70 o 
  -7   1   6      295.62      348.55     19.95 o 
  -6   1   6      397.59      394.84     12.41 o 
  -5   1   6       70.51       49.55      4.14 o 
  -4   1   6     4477.66     4578.55     58.99 o 
  -3   1   6       28.12       27.49      2.11 o 
  -2   1   6       61.54      102.44      3.58 o 
  -1   1   6        0.43        1.07      1.83 o 
   0   1   6     1515.79     1381.29     17.57 o 
   1   1   6      481.10      473.54      8.70 o 
   2   1   6     2328.12     2242.12     22.44 o 
   3   1   6      612.66      601.93     11.72 o 
   4   1   6      606.97      552.31     11.38 o 
   5   1   6      126.13      129.98      5.21 o 
   6   1   6      355.58      409.28     16.30 o 
   7   1   6      139.56      164.91     11.10 o 
   8   1   6      113.66      122.29     10.25 o 
 -10   2   6       52.39       68.95      9.61 o 
  -9   2   6       40.47       62.00      8.59 o 
  -8   2   6       67.13       93.33      9.01 o 
  -7   2   6        1.78        6.82      4.78 o 
  -6   2   6      683.37      727.08     17.62 o 
  -5   2   6     1508.29     1431.71     22.61 o 
  -4   2   6     1323.22     1391.67     21.24 o 
  -3   2   6      512.69      532.77      7.51 o 
  -2   2   6      112.78      186.94      5.33 o 
  -1   2   6      224.15      189.81      5.31 o 
   0   2   6      110.95      137.55      6.10 o 
   1   2   6     1270.08     1078.95     14.04 o 
   2   2   6     2136.60     2141.79     22.84 o 
   3   2   6      490.76      461.46      9.03 o 
   4   2   6     1817.27     1901.11     26.40 o 
   5   2   6      121.15      128.04      5.16 o 
   6   2   6        1.87        3.51      4.83 o 
   7   2   6      112.03      144.86     15.56 o 
   8   2   6      219.18      275.95     14.29 o 
 -10   3   6       16.24      -16.15     10.88 o 
  -9   3   6        0.00       -2.01      6.63 o 
  -8   3   6      879.11      783.20     20.88 o 
  -7   3   6       13.90        7.59      4.94 o 
  -6   3   6     1693.26     1806.45     32.94 o 
  -5   3   6     2306.25     2358.82     33.89 o 
  -4   3   6       37.06       48.80      4.02 o 
  -3   3   6     1419.45     1332.37     14.98 o 
  -2   3   6      276.23      262.88      5.83 o 
  -1   3   6     2508.40     2505.55     28.39 o 
   0   3   6      808.30      772.25     10.82 o 
   1   3   6    10004.68     9846.23     94.20 o 
   2   3   6      858.92      933.17     13.01 o 
   3   3   6      656.45      605.78     10.16 o 
   4   3   6       25.80       13.26      3.28 o 
   5   3   6     2428.79     2540.87     27.78 o 
   6   3   6      661.12      619.47     18.21 o 
   7   3   6       14.68       13.97      5.87 o 
   8   3   6       78.22       74.38      8.95 o 
 -10   4   6       49.87       53.05     13.81 o 
  -9   4   6      849.62      869.70     23.43 o 
  -8   4   6        1.31       -0.71      5.48 o 
  -7   4   6       10.05        6.02      4.96 o 
  -6   4   6      324.18      325.46     11.29 o 
  -5   4   6     2053.16     1937.24     28.81 o 
  -4   4   6      180.51      159.21      7.12 o 
  -3   4   6     3753.98     3636.91     36.16 o 
  -2   4   6      533.78      423.83      7.44 o 
  -1   4   6     1679.66     1626.08     24.71 o 
   0   4   6     2450.46     2347.07     25.53 o 
   1   4   6     1368.55     1469.12     17.88 o 
   2   4   6     1395.35     1434.58     16.86 o 
   3   4   6     1256.09     1333.66     23.70 o 
   4   4   6        6.48        2.37      2.85 o 
   5   4   6        0.94       -4.61      4.28 o 
   6   4   6       24.35        9.18      5.51 o 
   7   4   6      347.85      404.02     15.37 o 
   8   4   6      243.72      338.10     19.29 o 
 -10   5   6        2.56       -7.65      9.95 o 
  -9   5   6        3.67       30.07     11.24 o 
  -8   5   6        6.77        3.57      5.52 o 
  -7   5   6     1413.53     1216.50     25.70 o 
  -6   5   6       17.16       10.13      3.53 o 
  -5   5   6      288.78      297.74     15.01 o 
  -4   5   6     2117.11     2139.39     42.10 o 
  -3   5   6      597.24      578.76      7.83 o 
  -2   5   6     8466.84     8846.48     99.67 o 
  -1   5   6     4082.68     4502.99     45.05 o 
   0   5   6     1901.26     2012.91     22.61 o 
   1   5   6     4834.06     5009.48     50.42 o 
   2   5   6     2114.24     2529.00     26.46 o 
   3   5   6     1703.88     1827.29     29.40 o 
   4   5   6      794.89      821.35     14.57 o 
   5   5   6      164.80      173.98      5.72 o 
   6   5   6       73.94      104.57     10.90 o 
   7   5   6       20.66       15.72      6.02 o 
   8   5   6        0.00       -7.77      7.04 o 
 -10   6   6      387.38      410.64     25.74 o 
  -9   6   6      801.01      716.54     31.50 o 
  -8   6   6       10.32        7.94      6.67 o 
  -7   6   6      349.93      333.84     12.37 o 
  -6   6   6      156.25      127.29      7.12 o 
  -5   6   6       93.89       71.99      6.91 o 
  -4   6   6      360.04      391.04      8.42 o 
  -3   6   6      992.01      961.10     11.92 o 
  -2   6   6       36.97       15.35      2.17 o 
  -1   6   6      552.54      645.82      9.67 o 
   0   6   6      303.65      374.56      7.20 o 
   1   6   6      794.11      599.10      9.72 o 
   2   6   6      212.27      266.67      7.75 o 
   3   6   6       38.78       32.23      3.12 o 
   4   6   6      244.09      217.16      7.48 o 
   5   6   6     1515.99     1526.70     29.39 o 
   6   6   6      445.08      370.20     14.34 o 
   7   6   6       33.24       23.16      8.66 o 
   8   6   6       49.03       74.24     11.11 o 
 -10   7   6      141.77      121.31     22.62 o 
  -9   7   6       17.50        9.34      9.38 o 
  -8   7   6      267.00      269.60     21.21 o 
  -7   7   6      158.12      184.22     10.02 o 
  -6   7   6     1151.31     1130.23     19.53 o 
  -5   7   6        9.98       12.90      3.25 o 
  -4   7   6      341.28      354.77      8.23 o 
  -3   7   6     5184.03     5159.04     57.83 o 
  -2   7   6      576.82      644.11      8.91 o 
  -1   7   6     3061.72     2929.72     31.05 o 
   0   7   6      457.73      437.96      7.86 o 
   1   7   6       93.38      105.00      4.48 o 
   2   7   6      209.70      216.80      5.70 o 
   3   7   6      765.60      796.34     13.14 o 
   4   7   6       31.65       36.01      3.89 o 
   5   7   6      257.06      297.88     10.09 o 
   6   7   6      109.53       73.43      9.42 o 
   7   7   6       32.35       38.77      7.15 o 
   8   7   6       32.35       32.00     10.90 o 
 -10   8   6      157.33      170.63     19.98 o 
  -9   8   6        3.81       12.78      9.64 o 
  -8   8   6      888.16      921.52     35.29 o 
  -7   8   6       98.86      102.45     13.66 o 
  -6   8   6     1593.01     1608.22     28.58 o 
  -5   8   6      119.21       80.55     27.24 o 
  -4   8   6      196.13      183.80      6.24 o 
  -3   8   6      680.27      698.01      9.45 o 
  -2   8   6     1273.76     1229.69     15.18 o 
  -1   8   6     1953.63     1962.36     22.31 o 
   0   8   6      154.55      130.94      4.76 o 
   1   8   6     2927.30     2912.39     31.71 o 
   2   8   6       20.16       13.28      2.57 o 
   3   8   6        9.70        9.23      4.32 o 
   4   8   6      567.50      537.72     11.56 o 
   5   8   6      106.55       84.57      5.14 o 
   6   8   6       75.50       90.60      8.72 o 
   7   8   6       27.50       51.73      9.32 o 
   8   8   6       19.80       27.98     10.65 o 
 -10   9   6        0.73        6.90     14.36 o 
  -9   9   6       39.92       29.24     11.04 o 
  -8   9   6      140.60      119.64     15.43 o 
  -7   9   6      614.72      696.39     29.16 o 
  -6   9   6      115.01      157.89      8.09 o 
  -5   9   6       86.20        8.74      6.57 o 
  -4   9   6     1227.12     1221.46     30.72 o 
  -3   9   6      667.36      756.99      9.67 o 
  -2   9   6      288.34      272.19      6.18 o 
  -1   9   6      227.13      236.57      5.79 o 
   0   9   6      184.23      166.46      5.80 o 
   1   9   6      571.13      651.20     10.65 o 
   2   9   6        3.59        3.90      2.34 o 
   3   9   6      400.62      479.27      9.86 o 
   4   9   6      145.65      105.90      5.90 o 
   5   9   6      233.46      234.26      8.03 o 
   6   9   6       15.53       10.73      5.66 o 
   7   9   6       37.26       30.33      8.42 o 
   8   9   6        2.23       -9.10      8.18 o 
 -10  10   6        0.11       -7.35     10.35 o 
  -9  10   6        1.71        2.79     10.22 o 
  -8  10   6     1006.95      937.53     54.17 o 
  -7  10   6      608.60      531.39     26.11 o 
  -6  10   6     2381.53     2268.93     46.52 o 
  -4  10   6      907.96      983.94     12.22 o 
  -3  10   6       75.64      133.90      4.36 o 
  -2  10   6     8572.68     9086.71     82.35 o 
  -1  10   6      520.45      491.87      8.68 o 
   0  10   6      441.65      460.58      8.53 o 
   1  10   6      168.28      119.64      5.00 o 
   2  10   6       90.44       81.51      4.94 o 
   3  10   6      113.08       91.88      4.84 o 
   4  10   6      180.76      171.45      7.27 o 
   5  10   6        0.04       -0.08      2.98 o 
   6  10   6      253.46      237.39     11.52 o 
   7  10   6       71.90       89.56     13.39 o 
   8  10   6       98.56      113.15     22.51 o 
 -10  11   6        0.02       -2.64     10.83 o 
  -9  11   6      120.12      129.56     17.97 o 
  -8  11   6       47.36       33.63     11.76 o 
  -7  11   6       82.44      113.91     16.46 o 
  -6  11   6      267.70      212.60     23.62 o 
  -4  11   6       61.72       80.94      4.45 o 
  -3  11   6     3694.31     3818.55     37.14 o 
  -2  11   6      960.13     1092.48     14.53 o 
  -1  11   6      702.93      728.71     11.30 o 
   0  11   6      420.21      439.32      8.46 o 
   1  11   6     1211.91     1276.71     17.05 o 
   2  11   6      141.59      141.32      5.64 o 
   3  11   6       78.29       91.81      6.05 o 
   4  11   6        3.50       -0.84      2.90 o 
   5  11   6        2.73        2.35      3.17 o 
   6  11   6      140.23      128.77      7.81 o 
   7  11   6       19.01       13.35     11.49 o 
 -10  12   6       24.73       30.69     13.26 o 
  -9  12   6        6.71        3.71      9.44 o 
  -8  12   6      369.52      294.63     46.66 o 
  -7  12   6      673.49      656.02     29.10 o 
  -6  12   6       31.55       41.34      9.60 o 
  -5  12   6       34.33       36.24      5.28 o 
  -4  12   6     3416.02     3414.39     41.38 o 
  -3  12   6     2590.08     2791.46     30.32 o 
  -2  12   6     3283.23     3589.69     37.80 o 
  -1  12   6       23.82        7.82      2.61 o 
   0  12   6       23.66       12.83      2.68 o 
   1  12   6      103.35       98.90      4.86 o 
   2  12   6     1258.74     1255.15     17.33 o 
   3  12   6      933.10      926.96     14.42 o 
   4  12   6        0.94       -2.80      2.97 o 
   5  12   6      187.03      146.35     10.26 o 
   6  12   6        0.84       -8.21      4.10 o 
   7  12   6        5.85       -4.90      7.60 o 
  -9  13   6       19.66        8.13     18.72 o 
  -8  13   6       11.63       19.67      5.75 o 
  -7  13   6       20.67       44.43     12.10 o 
  -6  13   6      924.55      857.52     32.66 o 
  -5  13   6      184.92      224.07      8.66 o 
  -4  13   6       17.68        9.36      4.34 o 
  -3  13   6      707.72      797.77     12.50 o 
  -2  13   6       40.19       62.89      4.12 o 
  -1  13   6      182.32      188.78      6.40 o 
   0  13   6      718.73      696.79     12.21 o 
   1  13   6      707.33      699.84     11.74 o 
   2  13   6      148.65      130.51      5.70 o 
   3  13   6        3.06        0.96      2.69 o 
   4  13   6       83.98       91.36      6.50 o 
   5  13   6      272.59      260.72     10.20 o 
   6  13   6      426.19      428.19     15.29 o 
   7  13   6      278.18      335.64     45.60 o 
  -9  14   6       38.94       42.64     12.99 o 
  -8  14   6       61.14       52.01      7.65 o 
  -7  14   6      487.04      335.18     22.45 o 
  -6  14   6     1298.52     1183.34     40.13 o 
  -5  14   6       33.68        7.12      4.91 o 
  -4  14   6       25.90       48.94      6.22 o 
  -3  14   6       79.16       93.90      5.34 o 
  -2  14   6      295.93      291.27      7.47 o 
  -1  14   6       35.75       73.03      4.53 o 
   0  14   6        1.48       -1.54      2.64 o 
   1  14   6        8.24        2.95      2.85 o 
   2  14   6      589.90      522.88     11.00 o 
   3  14   6      737.96      749.81     13.66 o 
   4  14   6       27.94       42.04      5.44 o 
   5  14   6      114.09      110.96      7.60 o 
   6  14   6        9.90        5.67      5.08 o 
   7  14   6        4.05       -1.90      8.77 o 
  -9  15   6        0.02      -10.93     14.80 o 
  -8  15   6        0.26       -5.56      5.37 o 
  -7  15   6        4.60       26.14     10.87 o 
  -6  15   6      314.57      417.28     22.68 o 
  -5  15   6       53.39       26.32      6.22 o 
  -4  15   6      572.10      614.55     26.75 o 
  -3  15   6      267.51      360.77     11.83 o 
  -2  15   6      570.05      571.38     10.85 o 
  -1  15   6     2558.97     2807.96     33.98 o 
   0  15   6      113.49       87.33      5.12 o 
   1  15   6     2028.52     2039.99     26.84 o 
   2  15   6      241.25      244.99      7.87 o 
   3  15   6      403.99      385.20     14.78 o 
   4  15   6      151.37      117.34      8.40 o 
   5  15   6       58.29       61.39      6.20 o 
   6  15   6       34.82       17.85      5.95 o 
   7  15   6       38.79       19.06     10.51 o 
  -9  16   6       32.64       21.32     12.50 o 
  -8  16   6       97.33       79.55      9.36 o 
  -7  16   6     1257.85     1228.33     43.21 o 
  -6  16   6      365.40      463.17     56.27 o 
  -5  16   6        6.35       11.57      5.59 o 
  -4  16   6       69.58       82.79      6.46 o 
  -3  16   6        3.15       -3.68      2.97 o 
  -2  16   6        4.30        7.74      2.89 o 
  -1  16   6      180.91      179.70      6.70 o 
   0  16   6      161.89      189.48      7.25 o 
   1  16   6       32.11       47.44      4.38 o 
   2  16   6       18.65       19.01      3.39 o 
   3  16   6        5.40       -0.21      3.01 o 
   4  16   6      320.30      233.02     12.96 o 
   5  16   6      614.65      639.32     15.79 o 
   6  16   6       94.59       74.97      8.58 o 
   7  16   6       12.72        9.24     10.50 o 
  -9  17   6       13.53       30.26     12.72 o 
  -8  17   6        2.33       11.55      6.90 o 
  -7  17   6      150.55      138.78     17.68 o 
  -6  17   6      516.47      580.55     16.80 o 
  -5  17   6       24.15       47.25      4.50 o 
  -4  17   6      485.59      457.22     14.28 o 
  -3  17   6       42.35       40.35      5.38 o 
  -2  17   6       28.42       25.11      4.47 o 
  -1  17   6      497.99      506.19     10.65 o 
   0  17   6       23.67       42.13      4.24 o 
   1  17   6      484.48      497.33     11.02 o 
   2  17   6       57.11       38.60      4.83 o 
   3  17   6      105.95       78.14      5.97 o 
   4  17   6      712.89      587.94     16.91 o 
   5  17   6        7.86        6.65      4.09 o 
   6  17   6       14.44        7.53      6.45 o 
   7  17   6        0.48       -5.02      9.56 o 
  -9  18   6       10.10        6.77      6.35 o 
  -8  18   6        4.91       16.79      7.25 o 
  -7  18   6       94.15       99.23     16.16 o 
  -6  18   6      764.55      720.03     20.20 o 
  -5  18   6      115.67      175.29     11.15 o 
  -4  18   6       66.94       75.30      6.90 o 
  -3  18   6      138.86      168.33     10.63 o 
  -2  18   6      157.09      161.34      9.25 o 
  -1  18   6      314.85      287.89      8.34 o 
   0  18   6      640.61      609.26     12.31 o 
   1  18   6     1697.21     1677.19     24.05 o 
   2  18   6      110.22      113.69      5.91 o 
   3  18   6     2683.87     2579.80     38.10 o 
   4  18   6       93.54      100.85      9.56 o 
   5  18   6       94.52       77.72      6.43 o 
   6  18   6       84.50      105.77     12.95 o 
  -8  19   6       13.07       18.74      7.89 o 
  -7  19   6      371.09      428.73     25.69 o 
  -6  19   6      885.47      847.97     23.10 o 
  -5  19   6       54.56       44.82      5.35 o 
  -4  19   6      116.72       61.97      6.54 o 
  -3  19   6      219.02      155.17     10.47 o 
  -2  19   6      117.12      102.75      8.66 o 
  -1  19   6       82.47      101.01      6.49 o 
   0  19   6     1286.16     1293.75     20.15 o 
   1  19   6     1595.54     1692.27     22.29 o 
   2  19   6      131.78      204.92      9.39 o 
   3  19   6      650.39      683.33     15.63 o 
   4  19   6        0.05        0.88      4.89 o 
   5  19   6        0.54       -3.78      3.88 o 
   6  19   6        2.43        8.70      7.28 o 
  -8  20   6       67.35       64.16     10.24 o 
  -7  20   6      293.57      258.62     23.05 o 
  -6  20   6      107.52      130.03     10.35 o 
  -5  20   6        0.25       -5.13      4.96 o 
  -4  20   6     1596.50     1573.38     41.76 o 
  -3  20   6        0.10        8.31     10.91 o 
  -2  20   6      231.41      291.30     11.85 o 
  -1  20   6      724.22      663.68     15.58 o 
   0  20   6     4409.60     4525.31     52.98 o 
   1  20   6       26.06       25.83      3.96 o 
   2  20   6      857.91      817.13     17.65 o 
   3  20   6        0.05        6.36      4.42 o 
   4  20   6      839.85      790.74     20.91 o 
   5  20   6       66.10       67.59      6.47 o 
   6  20   6        8.92       -0.59      7.79 o 
  -8  21   6       76.76       68.88     13.97 o 
  -7  21   6       42.22       50.06     12.90 o 
  -6  21   6       72.71       30.59      7.30 o 
  -5  21   6       65.91       63.99      6.36 o 
  -4  21   6        5.30        3.85      4.66 o 
  -3  21   6      978.44     1076.68     27.03 o 
  -2  21   6       26.83       12.24      5.23 o 
  -1  21   6       13.07        3.39      4.21 o 
   0  21   6     4992.28     5019.98     58.19 o 
   1  21   6        4.46        0.90      3.97 o 
   2  21   6      198.41      193.35      9.31 o 
   3  21   6      162.53      193.19     10.99 o 
   4  21   6       27.99       15.83      5.86 o 
   5  21   6       34.24       46.78      6.01 o 
   6  21   6        0.77        4.73      7.07 o 
  -8  22   6        9.80       16.38      8.31 o 
  -7  22   6       97.35       62.56     14.48 o 
  -6  22   6       24.29       16.57      9.59 o 
  -5  22   6      217.23      302.68     17.41 o 
  -4  22   6      529.49      467.40     20.85 o 
  -3  22   6       83.32       82.90      8.95 o 
  -2  22   6      139.78      131.02      9.36 o 
  -1  22   6        6.85        3.92      5.31 o 
   0  22   6       22.01       15.70      4.25 o 
   1  22   6       16.32        2.23      3.91 o 
   2  22   6      102.23       94.62      7.74 o 
   3  22   6       45.28       90.82      7.32 o 
   4  22   6      183.10      184.47     10.26 o 
   5  22   6       15.78       10.48      4.95 o 
   6  22   6       16.57        7.87      7.60 o 
  -7  23   6      314.58      294.79     32.14 o 
  -6  23   6      104.08      110.97     13.48 o 
  -5  23   6      211.53      238.78     10.93 o 
  -4  23   6      295.47      342.97     13.80 o 
  -3  23   6     1897.98     1881.96     40.66 o 
  -2  23   6     1303.54     1272.66     31.09 o 
  -1  23   6      170.48      198.77     11.39 o 
   0  23   6      232.99      269.50     10.62 o 
   1  23   6      307.27      344.12     11.26 o 
   2  23   6        7.59        4.44      4.78 o 
   3  23   6      807.28      746.33     17.33 o 
   4  23   6       84.29      112.63      8.56 o 
   5  23   6        0.32       -0.05      5.22 o 
  -7  24   6      233.32      282.61     24.89 o 
  -6  24   6      232.28      244.16     14.62 o 
  -5  24   6       93.77      138.26      9.32 o 
  -4  24   6      905.59      873.96     21.65 o 
  -3  24   6      205.96      215.53     24.62 o 
  -2  24   6      101.20       80.64      9.09 o 
  -1  24   6      406.86      460.93     15.69 o 
   0  24   6      346.32      337.84     12.17 o 
   1  24   6      149.05      116.36      8.57 o 
   2  24   6      157.56      148.56     13.72 o 
   3  24   6       66.12       54.19      6.38 o 
   4  24   6      105.21       95.63      9.22 o 
   5  24   6       47.86       38.96      7.11 o 
  -7  25   6       50.47       41.91      8.51 o 
  -6  25   6        6.69       13.39      9.44 o 
  -5  25   6      123.28      102.70      8.45 o 
  -4  25   6       80.70       99.29      8.94 o 
  -3  25   6     1175.50     1038.36     27.97 o 
  -2  25   6       60.15       70.32      9.09 o 
  -1  25   6       52.75       55.98      7.43 o 
   0  25   6      357.97      335.12     13.10 o 
   1  25   6       26.40       35.72      5.90 o 
   2  25   6        0.08        1.98      4.69 o 
   3  25   6      279.17      302.56     11.84 o 
   4  25   6       11.81        5.97      5.17 o 
   5  25   6       72.60       67.63      8.42 o 
  -6  26   6       33.39       37.27      8.54 o 
  -5  26   6      102.30      114.19      8.91 o 
  -4  26   6       32.49       22.72      7.18 o 
  -3  26   6       12.49       23.01      7.24 o 
  -2  26   6      251.94      208.52     13.83 o 
  -1  26   6       72.30       82.71      8.33 o 
   0  26   6       42.96       47.60      6.55 o 
   1  26   6      389.94      475.12     19.34 o 
   2  26   6       11.63       -3.31      5.18 o 
   3  26   6       54.49       81.27      6.85 o 
   4  26   6        3.47        7.65      7.05 o 
  -6  27   6        0.00        2.07      7.00 o 
  -5  27   6       64.42       70.94      7.90 o 
  -4  27   6        1.91       -9.72      5.49 o 
  -3  27   6       70.06       79.07      9.88 o 
  -2  27   6      189.16      238.99     14.48 o 
  -1  27   6      355.97      391.63     15.41 o 
   0  27   6      240.49      178.46     11.56 o 
   1  27   6       49.82       47.92      7.35 o 
   2  27   6      176.07      168.38     11.03 o 
   3  27   6        4.13        0.54      4.67 o 
   4  27   6      126.76      154.32     10.72 o 
  -6  28   6       13.83       31.74      8.99 o 
  -5  28   6      118.11      123.86      9.75 o 
  -4  28   6      172.11      192.60     13.59 o 
  -3  28   6        1.23        0.62      6.41 o 
  -2  28   6      168.29      169.06     12.89 o 
  -1  28   6        0.03       -2.57      5.40 o 
   0  28   6        3.53       -1.90      6.43 o 
   1  28   6       26.56       48.04     15.14 o 
   2  28   6       40.61       63.42      7.36 o 
   3  28   6      425.39      498.90     23.85 o 
  -5  29   6        8.30        3.12      6.78 o 
  -4  29   6        0.11        9.81      8.34 o 
  -3  29   6        4.20       -0.67      8.17 o 
  -2  29   6        7.09        5.96      6.78 o 
  -1  29   6      144.28       97.23      9.70 o 
   0  29   6       50.43       42.02      8.81 o 
   1  29   6        3.20       -0.18      8.40 o 
   2  29   6        2.47       -3.23      5.42 o 
   3  29   6      453.87      551.73     15.92 o 
  -5  30   6        7.60       -1.37      6.28 o 
  -4  30   6       21.57       33.18     10.08 o 
  -3  30   6        2.80        0.64      8.40 o 
  -2  30   6        0.81        3.43      6.76 o 
  -1  30   6       40.37       41.81      9.55 o 
   0  30   6       33.06       32.73      8.33 o 
   1  30   6        0.10        2.69      5.94 o 
   2  30   6        0.44        7.14      6.01 o 
  -4  31   6       33.77       40.75     10.65 o 
  -3  31   6       28.16       33.57     10.68 o 
  -2  31   6      329.61      390.40     25.87 o 
  -1  31   6       37.90       14.42     10.61 o 
   0  31   6       20.70        3.67      8.22 o 
   1  31   6        0.03        5.30      6.30 o 
   2  31   6      108.82      146.02     11.79 o 
  -3  32   6       31.82       17.13     10.86 o 
  -2  32   6       13.78       11.87      9.34 o 
  -1  32   6        4.05       -7.33      8.13 o 
   0  32   6       46.01       44.00      9.46 o 
   1  32   6       79.60      126.95     10.84 o 
 -10   1   7       10.17       21.37      7.55 o 
  -9   1   7      457.77      467.50     16.80 o 
  -8   1   7      646.72      564.46     17.30 o 
  -7   1   7       48.36       38.01      6.13 o 
  -6   1   7      269.93      241.61      9.92 o 
  -5   1   7        0.00        0.60      2.18 o 
  -4   1   7     1523.80     1357.05     23.74 o 
  -3   1   7     1598.82     1576.57     15.90 o 
  -2   1   7      407.27      392.98      6.96 o 
  -1   1   7     3272.09     3125.51     32.75 o 
   0   1   7      322.24      320.39      7.32 o 
   1   1   7       72.57       84.90      4.54 o 
   2   1   7        2.06        1.94      2.46 o 
   3   1   7      538.54      525.14     17.97 o 
   4   1   7      680.59      638.45     17.82 o 
   5   1   7      153.19      112.07      6.00 o 
   6   1   7       32.04       22.01      6.19 o 
   7   1   7        8.28        5.92      5.94 o 
   8   1   7       74.90       86.70      9.78 o 
 -10   2   7       96.19       74.09     11.18 o 
  -9   2   7       86.51       87.86      9.74 o 
  -8   2   7       11.63       11.00      5.64 o 
  -7   2   7       97.78      107.08      8.23 o 
  -6   2   7       39.04       79.73      5.25 o 
  -5   2   7      422.37      476.27     14.76 o 
  -4   2   7     4359.51     4816.98     69.24 o 
  -3   2   7       10.41       15.40      1.96 o 
  -2   2   7      486.84      411.76      6.86 o 
  -1   2   7     1812.51     1834.75     20.97 o 
   0   2   7     3820.58     3595.62     37.48 o 
   1   2   7     3205.57     3054.99     32.95 o 
   2   2   7     1399.34     1351.74     17.61 o 
   3   2   7      810.33      819.68     27.33 o 
   4   2   7      379.02      450.77     10.75 o 
   5   2   7       23.37       18.93      3.76 o 
   6   2   7      210.90      249.50     13.46 o 
   7   2   7        8.81        6.42      7.05 o 
   8   2   7      130.82      164.32     12.25 o 
 -10   3   7        6.36       -8.94     11.77 o 
  -9   3   7     1993.52     1902.51     38.50 o 
  -8   3   7      432.97      395.64     14.38 o 
  -7   3   7       45.64       39.15      6.03 o 
  -6   3   7      169.08      160.72      7.98 o 
  -5   3   7        2.64       -0.59      2.52 o 
  -4   3   7        4.31       -4.58      2.29 o 
  -3   3   7      253.65      330.09      5.61 o 
  -2   3   7     1444.95     1204.84     15.43 o 
  -1   3   7        0.08       -2.57      1.29 o 
   0   3   7      170.17      172.05      7.23 o 
   1   3   7       70.73       47.83      5.44 o 
   2   3   7      956.27     1116.78     16.43 o 
   3   3   7      655.63      634.96     15.66 o 
   4   3   7      136.70      147.52      6.93 o 
   5   3   7      369.63      407.79     10.08 o 
   6   3   7        0.13       -4.27      5.10 o 
   7   3   7       68.74       72.06      8.56 o 
   8   3   7        7.80        9.98      6.43 o 
 -10   4   7       46.47       76.84     14.50 o 
  -9   4   7      169.64      196.74     12.72 o 
  -8   4   7      516.33      518.44     16.37 o 
  -7   4   7      351.92      328.73     16.19 o 
  -6   4   7      229.62      240.67      8.10 o 
  -5   4   7     1214.29     1213.62     27.25 o 
  -4   4   7      961.28      908.95     15.10 o 
  -3   4   7      959.79     1001.69     11.87 o 
  -2   4   7     1026.54     1017.23     16.25 o 
  -1   4   7      559.65      467.15      8.24 o 
   0   4   7     3209.93     3108.16     33.18 o 
   1   4   7     5276.99     5307.00     53.74 o 
   2   4   7      125.65       96.48      4.68 o 
   3   4   7      106.15       91.18      8.53 o 
   4   4   7      427.71      518.34     14.16 o 
   5   4   7      513.94      515.86     11.48 o 
   6   4   7       51.16       35.45      6.81 o 
   7   4   7      183.30      181.67     14.14 o 
   8   4   7       45.45       45.86     10.06 o 
 -10   5   7      728.73      619.79     30.56 o 
  -9   5   7       11.56        9.73      9.77 o 
  -8   5   7      269.59      297.62     12.89 o 
  -7   5   7       70.96       57.88      6.80 o 
  -6   5   7      362.51      367.00     10.95 o 
  -5   5   7       31.37       29.23      5.34 o 
  -4   5   7      420.56      369.78      8.60 o 
  -3   5   7      665.57      624.22      9.18 o 
  -2   5   7     3271.23     3370.74     42.11 o 
  -1   5   7     4603.97     4665.57     47.16 o 
   0   5   7     1261.68     1224.57     17.86 o 
   1   5   7      152.22      180.89      5.82 o 
   2   5   7      103.60       77.60      4.31 o 
   3   5   7      154.20      143.56      8.91 o 
   4   5   7      433.21      467.36     11.08 o 
   5   5   7        1.12       -2.04      3.10 o 
   6   5   7       10.50        9.63      5.78 o 
   7   5   7       55.45       54.08      8.16 o 
   8   5   7        8.94        0.70      8.28 o 
 -10   6   7        0.00       11.85     11.16 o 
  -9   6   7       17.58        5.75      9.95 o 
  -8   6   7      171.35      148.44     10.05 o 
  -7   6   7      286.89      285.69     14.01 o 
  -6   6   7      127.35      124.20      7.22 o 
  -5   6   7        5.97        0.60      2.84 o 
  -4   6   7        0.92        6.94      3.50 o 
  -3   6   7      314.14      295.53      6.54 o 
  -2   6   7      198.98      155.15      4.71 o 
  -1   6   7       60.59       44.74      3.27 o 
   0   6   7       23.87       24.43      4.46 o 
   1   6   7      301.32      303.60      7.17 o 
   2   6   7      165.07      130.08      5.40 o 
   3   6   7      372.77      380.38     12.20 o 
   4   6   7      415.26      426.63     10.59 o 
   5   6   7      383.10      339.75      9.28 o 
   6   6   7      141.36      177.56     11.69 o 
   7   6   7       25.06        9.80      6.32 o 
 -10   7   7       15.62       16.89     15.96 o 
  -9   7   7        0.16       11.48      9.98 o 
  -8   7   7      561.14      569.38     27.02 o 
  -7   7   7       62.48       81.64      9.11 o 
  -6   7   7      938.65      958.31     19.87 o 
  -5   7   7        5.51        6.49      3.28 o 
  -4   7   7     1224.68     1310.51     15.07 o 
  -3   7   7      798.82      716.32     14.77 o 
  -2   7   7     1091.48     1346.21     16.03 o 
  -1   7   7     1072.49     1115.45     14.72 o 
   0   7   7      290.63      263.77      6.44 o 
   1   7   7     4997.39     5030.99     51.59 o 
   2   7   7      559.54      688.06     11.50 o 
   3   7   7        5.84        3.03      2.66 o 
   4   7   7      301.94      254.22      8.65 o 
   5   7   7       22.83       21.89      3.87 o 
   6   7   7       66.73       95.10      4.74 o 
   7   7   7        5.33        5.31      5.77 o 
 -10   8   7       41.47       58.63     31.54 o 
  -9   8   7       50.27       35.27     16.76 o 
  -8   8   7     1475.03     1439.97     54.13 o 
  -7   8   7       85.56      122.34      8.04 o 
  -6   8   7       84.88       80.53      6.45 o 
  -5   8   7       26.81       20.74      6.16 o 
  -4   8   7      639.68      760.48     11.20 o 
  -3   8   7      307.06      292.03      6.29 o 
  -2   8   7     2453.79     2569.08     26.48 o 
  -1   8   7      954.20      938.89     13.31 o 
   0   8   7       87.56       82.35      4.25 o 
   1   8   7     2696.18     2613.97     29.58 o 
   2   8   7      151.83      165.12      6.11 o 
   3   8   7      532.78      520.31      9.84 o 
   4   8   7      148.21      119.18      7.11 o 
   5   8   7       10.72       20.89      4.36 o 
   6   8   7       10.06        1.14      3.33 o 
   7   8   7        0.29       -1.70      5.87 o 
 -10   9   7       44.29       24.49     12.39 o 
  -9   9   7        0.48       -9.10      9.21 o 
  -8   9   7       39.88       55.19     12.82 o 
  -7   9   7       25.97       11.26      8.92 o 
  -6   9   7     1050.36     1138.92     23.49 o 
  -4   9   7        1.67        0.89      1.66 o 
  -3   9   7     3198.51     3010.46     46.07 o 
  -2   9   7     2537.32     2599.89     26.95 o 
  -1   9   7     6118.75     6220.53     62.09 o 
   0   9   7      489.59      487.43      9.17 o 
   1   9   7      342.20      314.66      7.63 o 
   2   9   7      411.18      447.37      9.24 o 
   3   9   7        2.88       -5.41      2.80 o 
   4   9   7      196.06      161.69      7.54 o 
   5   9   7        3.16       -0.06      3.34 o 
   6   9   7       24.69       21.34      3.68 o 
   7   9   7       13.33       14.01      8.40 o 
 -10  10   7        1.14      -13.75      9.99 o 
  -9  10   7      121.19      122.49     17.42 o 
  -8  10   7      974.42     1024.35     49.82 o 
  -7  10   7        0.88       10.07      5.11 o 
  -6  10   7      684.40      623.25     26.31 o 
  -4  10   7     1079.64     1141.31     19.39 o 
  -3  10   7     1381.91     1612.80     20.58 o 
  -2  10   7      428.08      464.84      8.20 o 
  -1  10   7      532.41      509.90      9.91 o 
   0  10   7        2.36       -1.71      2.28 o 
   1  10   7      586.65      579.14     10.45 o 
   2  10   7     1326.92     1395.69     18.91 o 
   3  10   7       11.77       16.88      3.04 o 
   4  10   7      290.76      356.26     10.09 o 
   5  10   7      775.62      777.80     15.21 o 
   6  10   7      274.69      302.05      9.55 o 
   7  10   7      144.23      148.96     16.83 o 
 -10  11   7       11.47       10.82     12.00 o 
  -9  11   7      109.29      106.72     16.24 o 
  -8  11   7      168.93      185.21     26.59 o 
  -7  11   7      271.94      270.74     20.98 o 
  -6  11   7       23.74       23.54      9.17 o 
  -5  11   7      796.13      826.22     16.50 o 
  -4  11   7     1528.88     1442.27     33.93 o 
  -3  11   7       12.84        7.23      2.55 o 
  -2  11   7     2065.60     1907.26     22.68 o 
  -1  11   7       18.22        2.15      2.28 o 
   0  11   7     1063.02     1033.35     14.85 o 
   1  11   7     2432.49     2629.28     30.27 o 
   2  11   7       29.97       23.82      4.20 o 
   3  11   7      471.65      470.47      9.69 o 
   4  11   7      242.37      229.32      8.63 o 
   5  11   7      105.68      118.37     11.28 o 
   6  11   7       74.62       95.22      6.20 o 
   7  11   7        2.30       -7.82      8.84 o 
 -10  12   7      230.60      203.61     22.68 o 
  -9  12   7        0.60        4.30     10.47 o 
  -8  12   7      252.39      280.85     12.30 o 
  -7  12   7        0.12        1.20      9.11 o 
  -6  12   7      137.46      146.12     22.86 o 
  -5  12   7       62.26       62.00      5.22 o 
  -4  12   7       31.13       13.56      4.89 o 
  -3  12   7      462.35      455.76     10.59 o 
  -2  12   7      444.57      531.24     10.26 o 
  -1  12   7      507.48      524.23      9.74 o 
   0  12   7      871.94      910.01     17.09 o 
   1  12   7       16.90        4.02      2.89 o 
   2  12   7      949.17      982.85     15.17 o 
   3  12   7        9.25       -1.55      2.63 o 
   4  12   7      119.73      117.25      9.16 o 
   5  12   7        1.17        1.83      4.08 o 
   6  12   7        4.15        2.96      3.97 o 
   7  12   7        0.12        6.35      9.37 o 
  -9  13   7       71.23       36.12     17.04 o 
  -8  13   7      273.51      272.93     23.19 o 
  -7  13   7     1688.76     1797.87     58.74 o 
  -6  13   7     1149.03     1161.76     38.63 o 
  -5  13   7      386.82      457.80     14.94 o 
  -4  13   7     2446.92     2589.12     48.76 o 
  -3  13   7      557.21      639.75     21.57 o 
  -2  13   7      156.90      184.46      7.35 o 
  -1  13   7     1114.32     1092.57     15.58 o 
   0  13   7       15.39        5.32      2.80 o 
   1  13   7       92.38       97.83      5.23 o 
   2  13   7      125.24       98.04      5.73 o 
   3  13   7      277.45      258.87      7.54 o 
   4  13   7      358.77      386.37     10.93 o 
   5  13   7      319.43      280.97     16.01 o 
   6  13   7      120.83      147.71      8.43 o 
   7  13   7       10.28       22.54     10.56 o 
  -9  14   7       37.34       46.44     16.90 o 
  -8  14   7      221.91      215.02     26.68 o 
  -7  14   7       30.09       69.20     17.05 o 
  -6  14   7       65.26      111.41     14.48 o 
  -5  14   7        2.83        3.04      4.86 o 
  -4  14   7       22.89       16.63      8.08 o 
  -3  14   7        3.14        2.82      2.67 o 
  -2  14   7        1.25       -3.67      2.55 o 
  -1  14   7       37.09       51.11      4.21 o 
   0  14   7       20.46        5.72      3.11 o 
   1  14   7      652.82      638.07     12.54 o 
   2  14   7      564.00      652.54     12.94 o 
   3  14   7       43.52       43.59      4.23 o 
   4  14   7       34.80       21.86      4.89 o 
   5  14   7        0.76       -4.90      4.02 o 
   6  14   7       66.81       75.29     10.08 o 
   7  14   7       70.99       90.19     15.27 o 
  -9  15   7       41.28       35.34     19.56 o 
  -8  15   7      158.53      152.93     18.63 o 
  -7  15   7      270.70      204.99     19.10 o 
  -6  15   7      987.56     1055.93     37.10 o 
  -5  15   7       64.13       70.86      7.66 o 
  -4  15   7       11.84        7.07      3.92 o 
  -3  15   7      142.77      197.75     18.53 o 
  -2  15   7      157.54      162.27      8.88 o 
  -1  15   7       21.18       18.47      3.49 o 
   0  15   7      786.47      811.47     14.29 o 
   1  15   7      405.08      376.67      9.53 o 
   2  15   7        0.01       -0.90      3.33 o 
   3  15   7      145.42      137.89      6.73 o 
   4  15   7        2.93       -2.42      4.36 o 
   5  15   7      165.16      164.24      9.53 o 
   6  15   7       26.42       30.00     14.21 o 
   7  15   7       69.63       85.41     26.19 o 
  -9  16   7       15.05       24.01     12.62 o 
  -8  16   7       30.94       35.80     15.89 o 
  -7  16   7        0.25       12.05     10.14 o 
  -6  16   7       12.50       20.08      9.56 o 
  -5  16   7       74.56       41.91      6.53 o 
  -4  16   7       76.22       60.48      6.06 o 
  -3  16   7      536.55      499.48     15.83 o 
  -2  16   7       84.25      102.63      5.67 o 
  -1  16   7      106.98      130.14      6.22 o 
   0  16   7      281.13      308.64      8.73 o 
   1  16   7      354.40      328.07      9.32 o 
   2  16   7      536.12      533.89     11.26 o 
   3  16   7      851.79      966.90     16.96 o 
   4  16   7       39.17       37.38      6.02 o 
   5  16   7       39.83       37.32      9.66 o 
   6  16   7        0.50       -1.16      6.07 o 
  -9  17   7       19.80       15.98      6.07 o 
  -8  17   7       10.35       19.04     10.57 o 
  -7  17   7      441.85      506.63     33.31 o 
  -6  17   7      262.70      198.22     10.67 o 
  -5  17   7      503.21      583.71     14.51 o 
  -4  17   7       42.36       35.02      5.45 o 
  -3  17   7      148.07      149.98     15.68 o 
  -2  17   7      200.44      208.36     10.22 o 
  -1  17   7        6.74        6.42      3.37 o 
   0  17   7     1074.89     1075.80     17.67 o 
   1  17   7      559.07      585.20     12.65 o 
   2  17   7      114.69      112.86      6.31 o 
   3  17   7      704.92      560.90     15.36 o 
   4  17   7       21.18       15.85      5.54 o 
   5  17   7        0.70       -1.05      5.60 o 
   6  17   7        0.94       -4.44      6.22 o 
  -9  18   7       44.35       62.89     13.50 o 
  -8  18   7        3.87        8.82      9.93 o 
  -7  18   7       41.19       30.46     11.59 o 
  -6  18   7      359.37      336.83     20.19 o 
  -5  18   7       20.70       14.79      4.29 o 
  -4  18   7     1189.09     1315.76     40.91 o 
  -3  18   7      105.26      118.10      9.32 o 
  -2  18   7       60.96       86.22      7.36 o 
  -1  18   7      109.64      117.34      6.32 o 
   0  18   7     2131.20     2228.16     29.88 o 
   1  18   7       46.41       34.04      4.69 o 
   2  18   7      191.24      159.74      7.42 o 
   3  18   7       53.27       51.43      5.70 o 
   4  18   7       18.39       15.20      5.68 o 
   5  18   7      120.23      122.08      8.96 o 
   6  18   7       93.54       62.74      9.31 o 
  -8  19   7       17.89       46.46     14.64 o 
  -7  19   7       45.30       56.06     13.65 o 
  -6  19   7       59.09       34.54      7.25 o 
  -5  19   7        6.70       18.70      4.67 o 
  -4  19   7       90.53      110.03      8.20 o 
  -3  19   7      302.70      286.25     17.69 o 
  -2  19   7      260.80      265.37     11.67 o 
  -1  19   7      140.54      115.71      6.68 o 
   0  19   7      373.54      389.10     14.74 o 
   1  19   7       45.92       34.62      4.86 o 
   2  19   7       15.36       14.96      4.77 o 
   3  19   7       42.26       64.41      6.14 o 
   4  19   7       10.69        2.10      5.06 o 
   5  19   7       31.18       30.20      5.38 o 
   6  19   7       22.95       39.46      8.38 o 
  -8  20   7       29.87        4.98     10.66 o 
  -7  20   7       55.99       44.00     12.71 o 
  -6  20   7      162.89      193.96     20.74 o 
  -5  20   7      186.82      163.16      8.99 o 
  -4  20   7      285.49      253.70     16.54 o 
  -3  20   7       89.57      141.25     14.77 o 
  -2  20   7       35.27       28.25      5.93 o 
  -1  20   7        0.47        0.50      4.29 o 
   0  20   7     2687.67     2850.20     36.92 o 
   1  20   7      100.39      127.98      6.72 o 
   2  20   7        2.46        3.98      4.39 o 
   3  20   7      252.41      221.49      9.78 o 
   4  20   7        3.60        8.03      5.43 o 
   5  20   7       20.77        5.13      4.52 o 
   6  20   7       41.24       40.79      8.58 o 
  -8  21   7        7.55        8.37     15.53 o 
  -7  21   7      151.62      155.26     19.03 o 
  -6  21   7      113.44      135.17     12.23 o 
  -5  21   7       87.14       53.86      6.40 o 
  -4  21   7        1.58       -4.51      6.65 o 
  -3  21   7       47.19       72.21      8.43 o 
  -2  21   7      243.92      219.20     12.02 o 
  -1  21   7     1590.27     1637.08     28.79 o 
   0  21   7      642.53      689.96     14.57 o 
   1  21   7      195.81      162.33      8.52 o 
   2  21   7        5.69        0.86      4.29 o 
   3  21   7       13.34        1.08      4.59 o 
   4  21   7        8.76        1.04      5.30 o 
   5  21   7       73.66       87.81      7.43 o 
  -8  22   7       12.15        5.42     10.94 o 
  -7  22   7       17.40        5.69     10.81 o 
  -6  22   7      235.24      256.49     14.31 o 
  -5  22   7      339.20      335.14     12.55 o 
  -4  22   7      113.63      119.23     10.17 o 
  -3  22   7       19.49       13.59      7.55 o 
  -2  22   7       43.11       37.65      7.51 o 
  -1  22   7      228.59      256.76     17.90 o 
   0  22   7        0.00        1.91      4.46 o 
   1  22   7       67.77       70.29      6.42 o 
   2  22   7      727.47      822.56     19.77 o 
   3  22   7      192.56      182.28      9.55 o 
   4  22   7        1.05        0.89      5.56 o 
   5  22   7      230.28      218.52     10.69 o 
  -7  23   7      139.61      140.71     18.23 o 
  -6  23   7       76.11       79.76      9.50 o 
  -5  23   7        8.05       -1.39      4.76 o 
  -4  23   7        2.61       24.58      6.77 o 
  -3  23   7     1158.60     1108.37     28.83 o 
  -2  23   7       26.76       30.20      7.16 o 
  -1  23   7       75.17       63.60      7.79 o 
   0  23   7      610.20      598.05     21.19 o 
   1  23   7        9.12        9.03      5.15 o 
   2  23   7      305.17      339.49     12.47 o 
   3  23   7       17.45       13.29      5.23 o 
   4  23   7       39.93       36.66      7.14 o 
   5  23   7      166.56      180.26     12.61 o 
  -7  24   7       96.16      100.54     16.54 o 
  -6  24   7       24.19        7.96      8.38 o 
  -5  24   7       70.02       75.22      7.70 o 
  -4  24   7       96.17      113.65     21.12 o 
  -3  24   7       41.63       21.62      7.18 o 
  -2  24   7      240.67      270.34     17.31 o 
  -1  24   7       90.39       69.16     13.66 o 
   0  24   7       93.73       78.04      7.41 o 
   1  24   7        8.15        2.81      4.91 o 
   2  24   7      129.00      151.61      9.32 o 
   3  24   7        9.64        9.49      5.13 o 
   4  24   7       61.06       72.60     10.34 o 
   5  24   7       34.12       22.58      5.85 o 
  -7  25   7       66.79       62.47      7.45 o 
  -6  25   7       15.54       17.76     10.97 o 
  -5  25   7        0.00        0.68      5.02 o 
  -4  25   7     1128.75      992.06     47.04 o 
  -3  25   7        4.37        4.09      6.11 o 
  -2  25   7      414.47      469.01     24.70 o 
  -1  25   7       59.85       47.69     11.29 o 
   0  25   7        8.22        4.91      4.74 o 
   1  25   7        4.59       -5.11      4.77 o 
   2  25   7       92.54       76.76      7.47 o 
   3  25   7        1.66        8.14      5.60 o 
   4  25   7       35.49       31.59      6.74 o 
  -6  26   7       12.29       38.26      8.69 o 
  -5  26   7      183.72      172.72     16.56 o 
  -4  26   7        0.27        2.12      5.97 o 
  -3  26   7        1.48        1.12      6.23 o 
  -2  26   7      267.52      353.42     25.18 o 
  -1  26   7       11.39        4.02      5.76 o 
   0  26   7      433.91      427.71     14.26 o 
   1  26   7      162.71      155.77     10.74 o 
   2  26   7       16.54       17.87      6.35 o 
   3  26   7        1.84       -3.42      5.52 o 
   4  26   7      267.30      294.72     17.41 o 
  -6  27   7       47.09       51.64      9.73 o 
  -5  27   7      159.45      163.65     12.02 o 
  -4  27   7        0.08        2.02      6.08 o 
  -3  27   7       55.99       69.38      9.39 o 
  -2  27   7      211.58      254.61     20.49 o 
  -1  27   7       89.66       88.32     13.05 o 
   0  27   7      130.93      123.99     11.52 o 
   1  27   7        1.90        3.96      6.14 o 
   2  27   7        0.73       -1.99      5.52 o 
   3  27   7       53.65       45.59      7.80 o 
  -5  28   7        0.04        5.47      6.14 o 
  -4  28   7        2.66       -1.32      6.29 o 
  -3  28   7      164.16      146.60     13.87 o 
  -2  28   7       43.00       50.75      9.02 o 
  -1  28   7       84.14      114.33     10.11 o 
   0  28   7        5.45      -12.30      6.22 o 
   1  28   7      180.71      189.71     13.45 o 
   2  28   7        1.15       -2.21      5.61 o 
   3  28   7      193.92      259.81     11.91 o 
  -5  29   7       36.99       36.43      8.14 o 
  -4  29   7        0.98        7.42      6.76 o 
  -3  29   7      109.64      102.36     14.01 o 
  -2  29   7      113.26      131.17     12.31 o 
  -1  29   7       11.29       -6.72      6.54 o 
   0  29   7        3.64       10.09      7.09 o 
   1  29   7       27.03       21.37      8.09 o 
   2  29   7        3.61        2.58      6.38 o 
  -4  30   7       51.89       24.92     18.33 o 
  -3  30   7        8.02       -1.84      8.50 o 
  -2  30   7       81.03       95.98     11.33 o 
  -1  30   7       48.69       42.84      9.12 o 
   0  30   7        7.33        5.68      7.29 o 
   1  30   7      122.08       87.84     20.44 o 
   2  30   7      240.45      265.73     14.68 o 
  -3  31   7        0.69       -3.42      8.80 o 
  -2  31   7        5.24        8.30     11.34 o 
  -1  31   7        5.02       23.06      8.53 o 
   0  31   7       21.03       20.72      8.12 o 
   1  31   7        4.78        7.40      7.33 o 
  -2  32   7        0.40        1.32      7.39 o 
  -1  32   7       19.45       11.62      8.40 o 
 -10   0   8        8.72       -5.49      8.78 o 
  -9   0   8        3.35        4.43      8.49 o 
  -8   0   8      796.09      796.51     29.28 o 
  -7   0   8      883.58      854.80     28.83 o 
  -6   0   8     2412.13     2706.53     59.93 o 
  -5   0   8      210.40      220.45     11.95 o 
  -4   0   8      425.52      527.34     13.37 o 
  -3   0   8     4321.35     4542.80     74.56 o 
  -2   0   8     1040.46     1237.68     22.33 o 
  -1   0   8     2512.00     2810.48     43.17 o 
   0   0   8        6.01        4.65      3.20 o 
   1   0   8       32.60       38.91      5.29 o 
   2   0   8      875.27      957.64     20.40 o 
   3   0   8      780.82      843.45     22.35 o 
   4   0   8     2500.93     2538.33     49.34 o 
   5   0   8       16.41       25.21      6.05 o 
   6   0   8     1151.60     1202.06     40.34 o 
   7   0   8      225.29      247.38     20.68 o 
 -10   1   8      228.39      276.41     15.40 o 
  -9   1   8       41.08       39.01      7.50 o 
  -8   1   8       18.06       28.03      6.42 o 
  -7   1   8      313.40      262.79     13.90 o 
  -6   1   8      871.72      883.15     18.93 o 
  -5   1   8      108.37       86.67      5.94 o 
  -4   1   8      477.46      504.68      9.22 o 
  -3   1   8    10264.48    10880.73    119.46 o 
  -2   1   8     1936.21     2042.69     23.32 o 
  -1   1   8      520.39      453.64      8.54 o 
   0   1   8        5.58        9.94      4.73 o 
   1   1   8     3631.19     3421.60     39.40 o 
   2   1   8      114.19       73.83      5.74 o 
   3   1   8     1020.06      957.05     16.97 o 
   4   1   8     1013.90     1041.85     18.45 o 
   5   1   8       15.58        7.48      3.77 o 
   6   1   8      212.53      185.00     12.26 o 
   7   1   8       16.92       14.13      6.75 o 
 -10   2   8        2.75        6.44      7.62 o 
  -9   2   8      537.60      454.62     21.43 o 
  -8   2   8      453.64      440.49     15.04 o 
  -7   2   8       14.92       16.23      5.27 o 
  -6   2   8        7.60        9.70      4.13 o 
  -5   2   8      189.50      203.86      8.15 o 
  -4   2   8        6.18        4.30      1.69 o 
  -3   2   8      562.28      546.99     27.06 o 
  -2   2   8     9257.94     9611.44     86.82 o 
  -1   2   8     1294.13     1190.79     15.68 o 
   0   2   8      961.73     1054.23     14.58 o 
   1   2   8        0.10       -0.79      2.55 o 
   2   2   8       37.16       43.54      4.15 o 
   3   2   8      230.91      212.84      8.24 o 
   4   2   8       36.96       25.96      6.01 o 
   5   2   8      471.50      522.69     12.11 o 
   6   2   8        6.52        8.39      5.98 o 
   7   2   8        7.39        0.33      6.13 o 
 -10   3   8       17.49       42.15     11.93 o 
  -9   3   8       31.76       44.23      8.09 o 
  -8   3   8      269.86      278.95     12.80 o 
  -7   3   8      152.45      143.77      9.48 o 
  -6   3   8        0.37       -2.35      3.46 o 
  -5   3   8       17.29        6.10      3.46 o 
  -4   3   8      208.31      224.54      5.97 o 
  -3   3   8    12987.02    14169.85    159.48 o 
  -2   3   8     1457.94     1442.21     16.76 o 
  -1   3   8     3724.47     3720.56     41.62 o 
   0   3   8      881.11      814.29     12.32 o 
   1   3   8       27.32       34.65      3.49 o 
   2   3   8     3256.97     3328.42     39.04 o 
   3   3   8      638.94      612.18     12.95 o 
   4   3   8     1039.64      928.50     20.73 o 
   5   3   8      148.91      182.07      8.20 o 
   6   3   8        9.14       12.00      3.91 o 
   7   3   8      100.00      125.81     16.66 o 
 -10   4   8      151.48      156.31     18.08 o 
  -9   4   8      249.12      261.68     15.75 o 
  -8   4   8      665.33      699.85     19.18 o 
  -7   4   8      459.62      437.69     12.07 o 
  -6   4   8       82.08       92.57      6.74 o 
  -5   4   8      139.45      141.98      7.42 o 
  -4   4   8      166.36      166.96      4.99 o 
  -3   4   8     3553.72     3645.08     43.48 o 
  -2   4   8      331.34      303.96      8.28 o 
  -1   4   8     1541.28     1640.97     19.98 o 
   0   4   8     3877.41     3867.07     40.82 o 
   1   4   8      314.30      352.67      8.01 o 
   2   4   8        5.44       -2.01      2.29 o 
   3   4   8      133.33      124.78      6.64 o 
   4   4   8      585.27      586.35     13.04 o 
   5   4   8      203.28      178.09      7.68 o 
   6   4   8      117.49      100.26      6.91 o 
   7   4   8      115.23       94.40      9.96 o 
 -10   5   8        8.27       -4.12      9.99 o 
  -9   5   8       50.06       38.78     11.81 o 
  -8   5   8      375.56      334.29     16.16 o 
  -7   5   8      120.22      128.66      7.35 o 
  -6   5   8      730.41      725.99     18.50 o 
  -5   5   8       71.41      114.29      7.89 o 
  -4   5   8     2160.00     2164.55     25.33 o 
  -3   5   8     2819.46     2809.95     31.97 o 
  -2   5   8     2673.19     2724.10     31.81 o 
  -1   5   8     5086.12     4777.95     49.50 o 
   0   5   8     1024.76     1055.15     14.83 o 
   1   5   8       25.41       10.00      2.88 o 
   2   5   8        5.15        6.98      2.80 o 
   3   5   8     1826.33     1724.43     25.76 o 
   4   5   8      305.57      290.59      9.64 o 
   5   5   8       44.57       26.81      4.38 o 
   6   5   8       87.02       57.20      5.45 o 
   7   5   8       20.36        4.80      6.36 o 
 -10   6   8       13.19        8.52     10.34 o 
  -9   6   8      248.39      166.17     23.23 o 
  -8   6   8       61.16       54.12     13.68 o 
  -7   6   8        2.53       12.88      8.35 o 
  -6   6   8       53.90       58.66      5.86 o 
  -5   6   8      592.56      582.29     16.18 o 
  -4   6   8      357.31      353.67      8.75 o 
  -3   6   8       51.49        8.42      2.91 o 
  -2   6   8     4959.42     5398.13     54.40 o 
  -1   6   8        4.74        0.89      2.94 o 
   0   6   8      141.19      112.36      5.04 o 
   1   6   8     1413.39     1463.54     19.13 o 
   2   6   8      268.92      316.79      8.00 o 
   3   6   8      205.04      183.34      7.92 o 
   4   6   8      244.71      235.17      8.89 o 
   5   6   8       24.66       21.70      4.19 o 
   6   6   8       12.05        7.05      4.12 o 
   7   6   8        5.05        5.77      6.30 o 
 -10   7   8      199.26      225.72     22.13 o 
  -9   7   8       26.66       13.53     12.48 o 
  -8   7   8       76.48       45.13     12.66 o 
  -7   7   8        3.80        1.31      3.77 o 
  -6   7   8       94.59      109.38      7.42 o 
  -5   7   8      653.88      722.92     17.49 o 
  -4   7   8      442.98      499.34     10.10 o 
  -3   7   8      994.25      977.50     15.22 o 
  -2   7   8     9670.37     9465.99     91.65 o 
  -1   7   8       48.88       41.68      3.58 o 
   0   7   8     1551.23     1440.26     18.65 o 
   1   7   8      432.56      457.76      9.27 o 
   2   7   8     1340.86     1404.66     19.12 o 
   3   7   8      459.15      430.11     10.93 o 
   4   7   8      510.30      554.82     12.84 o 
   5   7   8       53.89       37.61      4.69 o 
   6   7   8      121.03      128.63     16.37 o 
   7   7   8        2.28        0.83      7.01 o 
 -10   8   8       88.76      100.96     16.63 o 
  -9   8   8      298.46      282.65     22.87 o 
  -8   8   8       86.53       89.28     14.23 o 
  -7   8   8        2.67       -1.90      4.87 o 
  -6   8   8      939.62     1002.94     25.28 o 
  -5   8   8       20.20       12.98      5.05 o 
  -4   8   8      143.69      162.42      6.77 o 
  -3   8   8      482.00      551.35      9.98 o 
  -2   8   8      710.86      725.38     11.55 o 
  -1   8   8      131.68      105.72      4.91 o 
   0   8   8      420.67      424.75      8.73 o 
   1   8   8      455.18      488.96      9.70 o 
   2   8   8        4.59        7.15      3.03 o 
   3   8   8      178.58      168.99      7.79 o 
   4   8   8       57.58       59.23      5.50 o 
   5   8   8       15.05        5.39      4.45 o 
   6   8   8       24.54       31.85      5.24 o 
   7   8   8       67.32       77.84      9.76 o 
 -10   9   8       10.15       12.10     10.92 o 
  -9   9   8        5.41       19.81     11.13 o 
  -8   9   8      212.60      242.08     20.46 o 
  -7   9   8       65.04       43.39     10.82 o 
  -6   9   8      747.73      820.24     22.16 o 
  -5   9   8      102.92       85.67      4.59 o 
  -4   9   8      110.92      105.33      5.70 o 
  -3   9   8      440.26      356.70     11.18 o 
  -2   9   8      101.69       93.59      4.63 o 
  -1   9   8     1648.04     1652.22     20.66 o 
   0   9   8      676.73      755.82     12.27 o 
   1   9   8      432.11      374.87      9.38 o 
   2   9   8      846.68      818.77     13.60 o 
   3   9   8        8.22        1.89      2.68 o 
   4   9   8      139.80      113.43      6.85 o 
   5   9   8      118.44       96.52      6.39 o 
   6   9   8        9.26        0.75      4.15 o 
   7   9   8      255.73      276.39     17.93 o 
 -10  10   8        1.34      -15.77     11.00 o 
  -9  10   8      163.35      182.93     20.08 o 
  -8  10   8       41.21       53.12     12.54 o 
  -7  10   8        0.30        7.18      8.16 o 
  -6  10   8        4.94        3.11      7.51 o 
  -5  10   8        1.34        5.41      2.76 o 
  -4  10   8      129.68      123.31     14.45 o 
  -3  10   8        0.38       -2.65      2.77 o 
  -2  10   8     1389.79     1435.20     18.58 o 
  -1  10   8       31.57       33.39      3.51 o 
   0  10   8       19.26       23.96      3.27 o 
   1  10   8       86.44       93.34      5.79 o 
   2  10   8      285.62      213.65      7.36 o 
   3  10   8        0.22       -2.15      3.22 o 
   4  10   8       14.23        5.21      3.86 o 
   5  10   8       74.11       56.22      5.42 o 
   6  10   8       95.11      112.57     10.18 o 
   7  10   8       22.08       23.54     10.99 o 
 -10  11   8       81.42       98.21     16.61 o 
  -9  11   8      237.13      249.35     22.87 o 
  -8  11   8      578.24      583.18     28.03 o 
  -7  11   8       96.41       60.44     11.93 o 
  -6  11   8     1805.87     1740.60     49.75 o 
  -5  11   8      101.54      114.09      5.96 o 
  -4  11   8       61.45       56.31      4.61 o 
  -3  11   8      108.02      120.07      6.88 o 
  -2  11   8      718.81      786.83     13.21 o 
  -1  11   8      985.76     1037.53     15.10 o 
   0  11   8      447.37      432.84      9.24 o 
   1  11   8      103.80      133.83      5.97 o 
   2  11   8      673.18      672.48     16.38 o 
   3  11   8       25.89       27.63      3.66 o 
   4  11   8      493.99      509.49     12.73 o 
   5  11   8       12.18        8.45      4.93 o 
   6  11   8      131.72      132.83      8.53 o 
   7  11   8       10.67       27.53     17.91 o 
  -9  12   8       66.91       47.76     13.42 o 
  -8  12   8       12.21        3.28      8.97 o 
  -7  12   8     1033.96      966.69     64.57 o 
  -6  12   8        2.13       17.79      9.54 o 
  -5  12   8     1086.73     1150.28     26.64 o 
  -4  12   8       23.21       23.74      4.57 o 
  -3  12   8      662.15      653.30     15.18 o 
  -2  12   8     1943.86     1920.80     25.05 o 
  -1  12   8        7.46        7.96      2.77 o 
   0  12   8      837.61      842.07     21.69 o 
   1  12   8      357.27      368.90      9.86 o 
   2  12   8      279.05      297.93      8.96 o 
   3  12   8       45.72       41.08      4.61 o 
   4  12   8      318.64      277.52     11.69 o 
   5  12   8       12.01        6.46      3.85 o 
   6  12   8       56.99       54.53     11.76 o 
   7  12   8       40.51       35.70     11.75 o 
  -9  13   8       66.28       61.07     13.58 o 
  -8  13   8      301.06      312.12     39.78 o 
  -7  13   8       18.05       57.56     13.29 o 
  -6  13   8     2402.19     2459.42     64.88 o 
  -5  13   8      139.15      179.61     13.53 o 
  -4  13   8     1200.93      969.77     92.21 o 
  -3  13   8      404.28      420.43     13.30 o 
  -2  13   8      322.71      310.53      8.39 o 
  -1  13   8       20.75       11.01      2.98 o 
   0  13   8      255.52      343.65      8.56 o 
   1  13   8      776.07      755.34     13.51 o 
   2  13   8       59.36       68.07      5.27 o 
   3  13   8      124.59      149.14      6.50 o 
   4  13   8      397.17      363.24     11.26 o 
   5  13   8        7.29        7.98      4.27 o 
   6  13   8        1.29        1.65      4.64 o 
  -9  14   8        8.68       29.96     12.87 o 
  -8  14   8       51.42       85.41     14.82 o 
  -7  14   8        3.80       21.47      9.66 o 
  -6  14   8      231.06      315.00     20.32 o 
  -5  14   8       35.96       60.19      8.34 o 
  -4  14   8      556.64      520.91     15.72 o 
  -3  14   8       16.80       18.63      4.55 o 
  -2  14   8       35.61       50.09      4.45 o 
  -1  14   8      545.16      527.82     11.54 o 
   0  14   8       87.14       98.98      5.41 o 
   1  14   8        3.59       -1.82      3.01 o 
   2  14   8      173.04      201.23      8.16 o 
   3  14   8       65.68       66.87      4.96 o 
   4  14   8       69.68       51.96      5.59 o 
   5  14   8        0.38        2.87      6.52 o 
   6  14   8       83.49       98.26      7.87 o 
  -9  15   8        9.33       19.36     12.26 o 
  -8  15   8       45.30       54.64     12.72 o 
  -7  15   8       27.24       15.83     10.28 o 
  -6  15   8       13.35        9.29      9.05 o 
  -5  15   8      393.04      320.75      8.06 o 
  -4  15   8       28.73       19.22      7.01 o 
  -3  15   8       13.38        6.77      4.81 o 
  -2  15   8      610.32      675.57     13.45 o 
  -1  15   8        3.22        3.03      3.37 o 
   0  15   8        0.11       -5.44      3.28 o 
   1  15   8      185.48      179.97      8.73 o 
   2  15   8       39.56       43.61      5.14 o 
   3  15   8      473.97      444.40     11.01 o 
   4  15   8        6.46        3.00      4.38 o 
   5  15   8        7.49        9.49      4.98 o 
   6  15   8      190.21      238.18     15.25 o 
  -9  16   8       47.52       27.67     26.97 o 
  -8  16   8      378.16      402.28     24.48 o 
  -7  16   8       81.76       84.79     13.70 o 
  -6  16   8      278.56      340.22     12.72 o 
  -5  16   8       42.65       50.99      5.22 o 
  -4  16   8       24.43       53.76      6.81 o 
  -3  16   8      161.42      153.78     11.79 o 
  -2  16   8      176.75      200.17      8.67 o 
  -1  16   8        0.26       -1.72      3.28 o 
   0  16   8        1.31        0.64      3.51 o 
   1  16   8      428.75      391.44     11.01 o 
   2  16   8      400.67      386.10     12.19 o 
   3  16   8      114.55      117.50      6.67 o 
   4  16   8       32.60       21.49      5.88 o 
   5  16   8       23.87        8.91      5.93 o 
   6  16   8      167.99      155.74      9.92 o 
  -9  17   8        2.64        5.97      5.99 o 
  -8  17   8        4.31       11.21     10.88 o 
  -7  17   8      229.62      245.95     26.30 o 
  -6  17   8        6.64        7.80      8.19 o 
  -5  17   8      146.36      118.14      7.40 o 
  -4  17   8      958.13      903.03     23.04 o 
  -3  17   8      301.71      272.88     12.66 o 
  -2  17   8      389.96      363.49     12.59 o 
  -1  17   8      593.33      589.21     12.48 o 
   0  17   8      409.16      426.98     11.05 o 
   1  17   8      199.81      182.30      8.15 o 
   2  17   8       48.95       72.76      8.06 o 
   3  17   8      716.84      648.96     18.38 o 
   4  17   8        2.49       -4.31      4.78 o 
   5  17   8        0.57       -6.56      4.55 o 
   6  17   8       24.60       16.58      5.91 o 
  -9  18   8       84.14       94.19     10.32 o 
  -8  18   8       63.76       62.86     14.13 o 
  -7  18   8      311.71      268.72     22.40 o 
  -6  18   8      290.18      259.64     13.07 o 
  -5  18   8      298.30      247.11     13.07 o 
  -4  18   8        1.27        2.42      4.97 o 
  -3  18   8       49.25       43.57      6.98 o 
  -2  18   8      401.01      412.51     13.89 o 
  -1  18   8      200.18      205.17      8.71 o 
   0  18   8      104.93      106.58      8.49 o 
   1  18   8       48.71       55.02      5.42 o 
   2  18   8      511.26      473.39     11.94 o 
   3  18   8       37.09       29.79      5.25 o 
   4  18   8       11.53        3.97      5.23 o 
   5  18   8        4.90        2.80      5.02 o 
   6  18   8        4.68        3.25      6.76 o 
  -8  19   8       36.03       62.69     27.55 o 
  -7  19   8      197.96      227.85     20.91 o 
  -6  19   8      412.00      412.24     15.83 o 
  -5  19   8      285.89      278.24     14.25 o 
  -4  19   8      294.71      298.14     13.46 o 
  -3  19   8        1.38        1.12      5.30 o 
  -2  19   8       69.20       46.77      6.52 o 
  -1  19   8       66.05       62.70      5.86 o 
   0  19   8      789.29      842.03     16.41 o 
   1  19   8      218.63      217.71      9.73 o 
   2  19   8      131.13      154.79      8.67 o 
   3  19   8     1494.62     1490.89     27.21 o 
   4  19   8       71.65       72.51      8.32 o 
   5  19   8        7.01        7.92      5.51 o 
  -8  20   8       14.77       14.02     11.18 o 
  -7  20   8       36.99       46.09     12.16 o 
  -6  20   8       14.51       15.15      7.57 o 
  -5  20   8      426.96      426.96     17.03 o 
  -4  20   8      279.72      254.62     12.44 o 
  -3  20   8       39.95       34.77      6.97 o 
  -2  20   8        0.38       -2.18      4.67 o 
  -1  20   8      390.87      348.25     12.05 o 
   0  20   8      393.53      387.63     13.07 o 
   1  20   8       80.56       84.75      6.87 o 
   2  20   8       51.54       28.22      5.70 o 
   3  20   8       57.85       45.45      9.73 o 
   4  20   8       23.07       22.18      8.80 o 
   5  20   8        8.13       -4.59      4.40 o 
  -8  21   8       14.56       28.61     11.93 o 
  -7  21   8       83.39       97.32     20.73 o 
  -6  21   8       39.24       20.63      6.95 o 
  -5  21   8       52.27       77.67      7.91 o 
  -4  21   8      139.65      124.21     10.32 o 
  -3  21   8      405.47      325.12     21.29 o 
  -2  21   8      117.14      133.68     10.96 o 
  -1  21   8       42.28       49.93      7.39 o 
   0  21   8       14.98       10.74      4.80 o 
   1  21   8       33.21       31.77      9.31 o 
   2  21   8        0.04       -4.75      4.36 o 
   3  21   8       89.09       79.99      7.00 o 
   4  21   8       17.21       16.34      6.32 o 
   5  21   8       41.67       59.43      6.92 o 
  -8  22   8       18.26       45.13     13.65 o 
  -7  22   8      230.57      228.14     21.58 o 
  -6  22   8       13.67       15.44      6.74 o 
  -5  22   8        0.03       -3.41      5.06 o 
  -4  22   8       12.52       18.95      6.86 o 
  -3  22   8      396.37      395.41     16.56 o 
  -2  22   8      164.23      153.88     11.68 o 
  -1  22   8        9.87       10.08      5.65 o 
   0  22   8      153.85      166.03     11.11 o 
   1  22   8       29.55       56.82      7.76 o 
   2  22   8       15.87       14.41      5.36 o 
   3  22   8      460.69      442.35     13.36 o 
   4  22   8        0.03       -1.04      5.64 o 
   5  22   8       83.05       84.10      7.80 o 
  -7  23   8        8.84       12.75     11.85 o 
  -6  23   8       66.00       59.05      8.85 o 
  -5  23   8      132.69      114.03     15.90 o 
  -4  23   8        1.82       -2.42      5.59 o 
  -3  23   8      475.75      476.06     18.28 o 
  -2  23   8      338.54      359.10     16.09 o 
  -1  23   8      318.86      363.29     27.28 o 
   0  23   8       98.08       82.84     10.34 o 
   1  23   8      139.98      152.17      8.79 o 
   2  23   8      173.71      220.35     10.97 o 
   3  23   8        6.71       15.19      5.30 o 
   4  23   8       11.09       15.08      6.26 o 
  -7  24   8       41.91       71.81     15.45 o 
  -6  24   8       95.53       86.01     10.28 o 
  -5  24   8      193.85      221.45     16.37 o 
  -4  24   8      636.65      532.60     23.66 o 
  -3  24   8      134.18      158.39     17.21 o 
  -2  24   8        3.34        8.14      8.24 o 
  -1  24   8      162.63      196.98     12.05 o 
   0  24   8      156.84      167.48     12.01 o 
   1  24   8       16.17        9.45      5.75 o 
   2  24   8        0.36       -0.37      4.81 o 
   3  24   8       63.39       84.30      7.51 o 
   4  24   8       97.15       87.52      9.82 o 
  -7  25   8        0.16       12.95      6.70 o 
  -6  25   8        6.47       10.23      7.35 o 
  -5  25   8       24.66       42.27      7.53 o 
  -4  25   8       12.29        6.73      6.35 o 
  -3  25   8      243.21      296.67     16.24 o 
  -2  25   8       75.41       58.68      8.90 o 
  -1  25   8        1.36       -5.28      6.10 o 
   0  25   8      242.64      263.85     12.11 o 
   1  25   8        1.23        5.77      5.73 o 
   2  25   8      109.25      120.02      9.81 o 
   3  25   8       35.73       39.90      6.30 o 
   4  25   8       54.07       61.10      8.03 o 
  -6  26   8        5.96       -1.56      7.61 o 
  -5  26   8        4.67       22.96      6.88 o 
  -4  26   8      184.11      201.95     16.56 o 
  -3  26   8       98.68       91.75     10.54 o 
  -2  26   8       27.93       19.66      7.50 o 
  -1  26   8      158.88      191.51     23.27 o 
   0  26   8       65.17       56.10      7.86 o 
   1  26   8       19.33        8.51      9.49 o 
   2  26   8       37.72       62.05      8.09 o 
   3  26   8      145.11      186.52     10.35 o 
  -6  27   8       63.59       28.73     19.78 o 
  -5  27   8       31.09       28.90      8.00 o 
  -4  27   8       87.27       74.07     10.68 o 
  -3  27   8        0.16        4.30      6.55 o 
  -2  27   8       67.69       22.27     10.47 o 
  -1  27   8       40.99       27.89      7.09 o 
   0  27   8      261.47      307.49     18.82 o 
   1  27   8        7.27        5.60      6.41 o 
   2  27   8       90.01       92.15      9.18 o 
   3  27   8        1.58       -2.36      5.66 o 
  -5  28   8       74.58       90.78     10.01 o 
  -4  28   8       14.68       28.23      7.88 o 
  -3  28   8       63.31       62.08     11.29 o 
  -2  28   8       69.35       51.20     12.18 o 
  -1  28   8      492.56      522.47     18.21 o 
   0  28   8        0.51        0.46      6.73 o 
   1  28   8       49.03       46.81      8.58 o 
   2  28   8      119.25      130.00     11.28 o 
  -5  29   8       12.15       32.33      8.26 o 
  -4  29   8        9.24        8.80      7.14 o 
  -3  29   8        2.65        9.53      9.25 o 
  -2  29   8        8.10        2.60      7.03 o 
  -1  29   8       26.33       42.67      8.68 o 
   0  29   8      155.48      122.40     12.21 o 
   1  29   8       53.71       70.62     11.60 o 
   2  29   8        0.26       -7.45      6.42 o 
  -4  30   8      147.33      162.28     16.30 o 
  -3  30   8      189.18      224.76     20.05 o 
  -2  30   8        2.02        9.57      7.44 o 
  -1  30   8       39.69       24.84      8.34 o 
   0  30   8       19.40       21.78      8.51 o 
   1  30   8       32.27       36.48      8.64 o 
  -3  31   8        7.08       22.06     10.55 o 
  -2  31   8      100.09      122.70     12.38 o 
  -1  31   8       88.71      105.63     11.99 o 
   0  31   8       55.80       77.92     11.01 o 
 -10   1   9       21.59       44.16     15.57 o 
  -9   1   9       21.84        3.09      5.74 o 
  -8   1   9      521.77      554.90     16.94 o 
  -7   1   9       86.11       90.53     11.15 o 
  -6   1   9      243.43      255.24     11.41 o 
  -5   1   9       51.96       51.99      7.59 o 
  -4   1   9      761.31      760.87     12.02 o 
  -3   1   9        0.38       -3.04      2.49 o 
  -2   1   9     1223.20     1183.67     15.92 o 
  -1   1   9     2033.56     2004.67     23.80 o 
   0   1   9      208.71      152.39      8.09 o 
   1   1   9     1465.57     1356.32     21.37 o 
   2   1   9       16.46       20.41      4.11 o 
   3   1   9        0.03       -1.27      3.36 o 
   4   1   9      187.23      181.76      8.77 o 
   5   1   9      310.14      333.91     10.24 o 
   6   1   9       50.36       37.01      4.68 o 
   7   1   9       29.46       22.16      7.60 o 
 -10   2   9       23.78       11.44     10.42 o 
  -9   2   9        0.58        4.01      5.93 o 
  -8   2   9        3.51       14.93      6.59 o 
  -7   2   9        0.02       -7.12      3.72 o 
  -6   2   9      195.74      193.17     10.77 o 
  -5   2   9       48.81       27.05      6.41 o 
  -4   2   9      597.93      540.36      9.65 o 
  -3   2   9     1900.00     2135.92     24.12 o 
  -2   2   9     1824.28     1707.96     20.85 o 
  -1   2   9      102.35      100.59      4.87 o 
   0   2   9      684.38      805.11     12.74 o 
   1   2   9      125.11       98.20      5.60 o 
   2   2   9        4.32       12.27      3.36 o 
   3   2   9      135.10      132.93      7.40 o 
   4   2   9     1076.92      966.85     18.41 o 
   5   2   9      218.32      253.52      9.36 o 
   6   2   9       87.44       79.88      7.29 o 
   7   2   9       42.20       52.92      9.01 o 
 -10   3   9       37.45       37.29     11.91 o 
  -9   3   9       63.25       69.67     10.10 o 
  -8   3   9       15.77       25.51     10.23 o 
  -7   3   9      159.37      201.15      9.63 o 
  -6   3   9      678.04      708.80     24.05 o 
  -5   3   9      400.53      388.73     16.27 o 
  -4   3   9       40.86       52.83      3.62 o 
  -3   3   9      880.80      940.23     13.13 o 
  -2   3   9      294.46      309.47      7.45 o 
  -1   3   9      139.64      127.91      5.92 o 
   0   3   9      627.19      670.64     11.45 o 
   1   3   9      808.03      845.35     15.29 o 
   2   3   9       37.31       45.63      4.37 o 
   3   3   9      278.79      304.98      9.57 o 
   4   3   9     5542.33     5595.82     68.69 o 
   5   3   9       16.56       33.02      4.65 o 
   6   3   9       16.25        7.46      4.24 o 
   7   3   9       33.99       38.11      8.63 o 
 -10   4   9       32.43       23.86     11.34 o 
  -9   4   9        2.75        8.71      6.72 o 
  -8   4   9       34.72       13.77      6.93 o 
  -7   4   9        2.40        2.50      4.19 o 
  -6   4   9       47.24       70.92     18.53 o 
  -5   4   9       40.14       53.98      7.88 o 
  -4   4   9      279.23      305.18      7.14 o 
  -3   4   9     1982.82     2176.55     24.63 o 
  -2   4   9     2715.46     2853.23     31.49 o 
  -1   4   9     3221.63     3344.23     36.34 o 
   0   4   9        4.33        7.14      2.76 o 
   1   4   9      143.43      142.06      5.97 o 
   2   4   9      368.37      376.35     10.17 o 
   3   4   9      237.74      239.81     11.06 o 
   4   4   9     1208.91     1090.51     27.94 o 
   5   4   9       31.69       30.42      4.72 o 
   6   4   9       33.77       35.61      3.87 o 
   7   4   9        4.55       -2.35      7.12 o 
 -10   5   9      196.40      237.93     21.36 o 
  -9   5   9        1.02        5.09      8.99 o 
  -8   5   9      125.30      102.39     10.42 o 
  -7   5   9      144.87      167.48      9.04 o 
  -6   5   9      375.71      410.85     17.61 o 
  -5   5   9       23.58       13.07     10.67 o 
  -4   5   9       29.30       27.87      3.16 o 
  -3   5   9      161.34      125.80      4.98 o 
  -2   5   9       31.32       20.39      3.48 o 
  -1   5   9      326.56      314.94      7.68 o 
   0   5   9       61.67       42.35      3.80 o 
   1   5   9      371.55      358.54      8.50 o 
   2   5   9      246.44      267.81      7.80 o 
   3   5   9      452.77      469.87     12.94 o 
   4   5   9     1287.24     1301.01     22.24 o 
   5   5   9       27.02       10.67      4.15 o 
   6   5   9       36.40       32.40      5.75 o 
   7   5   9       12.10       19.61      7.71 o 
 -10   6   9       75.36       88.18     15.41 o 
  -9   6   9       87.38       92.28     14.35 o 
  -8   6   9        4.04       10.36      6.45 o 
  -7   6   9       74.07       91.66     11.15 o 
  -6   6   9        4.68       13.94     19.00 o 
  -5   6   9       30.06       42.22      5.18 o 
  -4   6   9      856.96      879.13     13.76 o 
  -3   6   9        5.54        3.30      3.76 o 
  -2   6   9       61.03       87.24      4.61 o 
  -1   6   9      270.52      305.11      7.52 o 
   0   6   9     1293.10     1271.05     24.29 o 
   1   6   9        9.16        6.72      2.88 o 
   2   6   9        0.03        0.82      2.85 o 
   3   6   9      165.36      152.74     10.47 o 
   4   6   9      744.76      783.97     16.28 o 
   5   6   9      202.20      175.94      8.21 o 
   6   6   9        0.14       -8.01      4.00 o 
   7   6   9      110.57       72.27      9.97 o 
 -10   7   9       45.90       45.10     12.59 o 
  -9   7   9       63.90       45.68     14.47 o 
  -8   7   9        0.07        7.96      8.93 o 
  -7   7   9      199.09      246.45     13.60 o 
  -6   7   9       38.09       24.93      8.60 o 
  -5   7   9       15.03       11.28      2.76 o 
  -4   7   9      204.98      219.67      6.90 o 
  -3   7   9       80.78       67.73      5.65 o 
  -2   7   9      338.90      310.28      7.53 o 
  -1   7   9       19.74       34.51      3.46 o 
   0   7   9     1373.53     1508.53     19.92 o 
   1   7   9        2.08       -1.56      2.47 o 
   2   7   9      676.02      686.95     13.35 o 
   3   7   9      242.93      238.53      9.33 o 
   4   7   9       51.87       43.88      5.37 o 
   5   7   9      159.20      142.90      7.65 o 
   6   7   9       33.46       28.48      5.32 o 
   7   7   9       51.74       33.27      8.61 o 
 -10   8   9       74.45       53.93     13.67 o 
  -9   8   9       54.56       70.11     13.61 o 
  -8   8   9      117.79      127.62     15.81 o 
  -7   8   9        1.55        6.73      7.91 o 
  -6   8   9        0.64        1.94      6.10 o 
  -5   8   9      208.09      247.68      8.66 o 
  -4   8   9       28.14       26.58      6.43 o 
  -3   8   9      109.17      131.16      7.32 o 
  -2   8   9      164.68      146.00      5.79 o 
  -1   8   9       51.52       56.46      4.10 o 
   0   8   9      201.02      175.41      6.51 o 
   1   8   9        2.40        0.04      2.71 o 
   2   8   9      207.45      186.45      7.69 o 
   3   8   9      193.22      177.80      8.33 o 
   4   8   9       30.95       24.71      4.73 o 
   5   8   9        7.06        5.55      5.14 o 
   6   8   9        2.55       -1.95      5.26 o 
 -10   9   9        8.68       22.04     11.46 o 
  -9   9   9      180.58      235.02     21.27 o 
  -8   9   9       36.95       58.04     13.12 o 
  -7   9   9      334.41      347.87     22.13 o 
  -6   9   9       26.25       51.51      8.55 o 
  -5   9   9     2142.84     2288.65     35.67 o 
  -4   9   9      177.44      212.70     10.92 o 
  -3   9   9       37.35       23.24      5.36 o 
  -2   9   9      583.88      650.22     11.94 o 
  -1   9   9        3.45        5.27      2.79 o 
   0   9   9     1553.30     1628.17     21.30 o 
   1   9   9       55.85       37.37      3.92 o 
   2   9   9      222.94      206.88      8.02 o 
   3   9   9      124.04      115.74      7.72 o 
   4   9   9       14.39       13.79      4.33 o 
   5   9   9        0.15       -2.35      3.60 o 
   6   9   9        9.31       10.48      5.12 o 
 -10  10   9       78.34      100.34     25.28 o 
  -9  10   9      484.54      382.52     23.44 o 
  -8  10   9      536.82      423.92     24.06 o 
  -7  10   9       80.13       78.26     15.40 o 
  -6  10   9      222.47      217.69     37.03 o 
  -5  10   9      209.09      209.09      9.83 o 
  -4  10   9      134.01      130.59     42.60 o 
  -3  10   9        1.76       -1.94      3.81 o 
  -2  10   9       59.91       58.43      4.52 o 
  -1  10   9       15.40       25.57      3.33 o 
   0  10   9        7.22       15.41      3.27 o 
   1  10   9        1.25        3.15      3.10 o 
   2  10   9        1.31       -2.29      3.08 o 
   3  10   9        1.18       -1.97      3.57 o 
   4  10   9       65.69       72.77      6.17 o 
   5  10   9       83.22       91.59      6.59 o 
   6  10   9        0.26       -2.74      4.72 o 
  -9  11   9      198.84      230.54     21.23 o 
  -8  11   9       24.81       26.93     10.96 o 
  -7  11   9        8.36        3.58      8.20 o 
  -6  11   9      545.02      623.90     41.30 o 
  -5  11   9      142.18      143.81     11.55 o 
  -4  11   9      234.36      254.67     10.23 o 
  -3  11   9       48.63       23.41      5.30 o 
  -2  11   9     1239.05     1293.53     20.21 o 
  -1  11   9      349.30      379.28     10.26 o 
   0  11   9      135.96      163.09      6.62 o 
   1  11   9      517.68      537.78     11.09 o 
   2  11   9        6.57        9.11      3.87 o 
   3  11   9      373.99      332.98      9.02 o 
   4  11   9      413.79      362.22     12.94 o 
   5  11   9       47.91       39.34      5.22 o 
   6  11   9       45.68       45.13      6.41 o 
  -9  12   9       33.37       28.77     11.63 o 
  -8  12   9      287.65      318.57     24.08 o 
  -7  12   9      123.30      193.89     18.20 o 
  -6  12   9        0.61        1.69      7.56 o 
  -5  12   9      568.48      563.40     13.66 o 
  -4  12   9       76.40      106.67      6.60 o 
  -3  12   9        0.35       -1.26      3.40 o 
  -2  12   9       46.70       27.05      3.93 o 
  -1  12   9      229.38      281.94      8.03 o 
   0  12   9        5.18        9.41      3.27 o 
   1  12   9       81.76       69.10      5.02 o 
   2  12   9      921.16      918.79     18.40 o 
   3  12   9       54.78       48.92      4.76 o 
   4  12   9       61.19       53.92      5.86 o 
   5  12   9       98.56       85.46      6.65 o 
   6  12   9       17.30       16.50      7.18 o 
  -9  13   9      107.85      112.66     16.68 o 
  -8  13   9        3.25       -8.81      9.16 o 
  -7  13   9     2454.97     2207.08     61.66 o 
  -6  13   9      348.97      341.63     22.44 o 
  -5  13   9     1099.66     1171.28     21.22 o 
  -4  13   9       85.59       84.47      6.62 o 
  -3  13   9       26.31       17.10      4.14 o 
  -2  13   9       12.98       22.91      3.88 o 
  -1  13   9      410.28      449.61     10.42 o 
   0  13   9      972.54      963.91     15.50 o 
   1  13   9      324.35      352.94      9.27 o 
   2  13   9      548.14      543.52     13.42 o 
   3  13   9       69.46       69.82      5.60 o 
   4  13   9       14.45        8.84      4.41 o 
   5  13   9      288.91      293.89     10.67 o 
   6  13   9       18.65       24.39      7.44 o 
  -9  14   9       38.30       30.38     12.88 o 
  -8  14   9      385.84      371.01     24.91 o 
  -7  14   9        2.88       -3.69     13.34 o 
  -6  14   9      152.30      190.70      8.75 o 
  -5  14   9       79.34       72.27      6.29 o 
  -4  14   9      357.70      401.32     14.18 o 
  -3  14   9      206.50      187.83      8.79 o 
  -2  14   9       74.36       91.24      5.76 o 
  -1  14   9      576.51      567.81     12.08 o 
   0  14   9        9.42        8.73      3.45 o 
   1  14   9      357.05      325.66      9.28 o 
   2  14   9       97.52       93.42      7.02 o 
   3  14   9      191.44      174.10      7.48 o 
   4  14   9       52.82       38.54      5.39 o 
   5  14   9        4.76        1.40      4.83 o 
   6  14   9        3.08       -4.00      4.24 o 
  -9  15   9      115.83      114.37     17.70 o 
  -8  15   9      206.37      171.54     18.53 o 
  -7  15   9      114.23      117.69     15.94 o 
  -6  15   9      136.16      126.02      9.34 o 
  -5  15   9      324.21      322.09     14.61 o 
  -4  15   9      101.79       99.26      8.42 o 
  -3  15   9        0.83        3.59      3.67 o 
  -2  15   9      134.66      150.65      8.02 o 
  -1  15   9      401.18      440.59     10.72 o 
   0  15   9      505.14      463.94     10.77 o 
   1  15   9      744.77      766.16     14.29 o 
   2  15   9      298.58      258.78     10.35 o 
   3  15   9      199.10      246.03      9.01 o 
   4  15   9      175.30      205.36     10.52 o 
   5  15   9       91.17       72.11      7.69 o 
   6  15   9        0.38       -4.30      4.00 o 
  -9  16   9       51.00       67.80     15.00 o 
  -8  16   9      128.40      133.89     17.41 o 
  -7  16   9       71.12       55.53     12.30 o 
  -6  16   9       73.19       77.90      7.90 o 
  -5  16   9        1.35       -0.81      4.87 o 
  -4  16   9      111.27      117.00     10.04 o 
  -3  16   9      108.23      116.83      9.78 o 
  -2  16   9       66.44       81.48      8.79 o 
  -1  16   9       13.76       -0.85      3.91 o 
   0  16   9     2732.37     2859.70     36.79 o 
   1  16   9     1910.95     1882.73     25.53 o 
   2  16   9      392.85      428.83     12.42 o 
   3  16   9       10.41        4.81      3.98 o 
   4  16   9       11.32       16.13      5.73 o 
   5  16   9        0.58       -1.36      4.83 o 
  -9  17   9        0.46        6.52     15.16 o 
  -8  17   9       84.28      103.01     15.76 o 
  -7  17   9      174.26      188.94     19.60 o 
  -6  17   9      450.52      517.97     37.30 o 
  -5  17   9      101.93      113.34      8.28 o 
  -4  17   9       76.55       29.49      9.97 o 
  -3  17   9       88.33       89.85      8.76 o 
  -2  17   9      302.40      325.54     10.95 o 
  -1  17   9      122.26      111.45      7.02 o 
   0  17   9     2103.01     2174.37     30.17 o 
   1  17   9      691.33      652.23     16.57 o 
   2  17   9        0.08        0.37      5.08 o 
   3  17   9      357.11      366.99     11.09 o 
   4  17   9       86.53       92.39      8.88 o 
   5  17   9        3.84       -5.98      4.75 o 
  -8  18   9       21.55       26.76     12.02 o 
  -7  18   9       20.68       30.71     15.63 o 
  -6  18   9       55.86       63.24      9.13 o 
  -5  18   9        5.30        4.94      4.64 o 
  -4  18   9      173.23      194.98     12.05 o 
  -3  18   9       47.74       54.07      7.57 o 
  -2  18   9        0.45       -3.52      4.88 o 
  -1  18   9        1.99       11.32      4.49 o 
   0  18   9     2408.39     2490.45     33.63 o 
   1  18   9       80.79       84.95      7.03 o 
   2  18   9      191.82      187.58      8.72 o 
   3  18   9       38.36       24.05      5.45 o 
   4  18   9       10.00       10.38      5.86 o 
   5  18   9        0.00        7.03      5.34 o 
  -8  19   9        2.38        4.42     13.75 o 
  -7  19   9       80.39       48.22     12.85 o 
  -6  19   9        9.00        9.39      6.60 o 
  -5  19   9      732.17      706.53     32.59 o 
  -4  19   9      477.96      476.52     17.07 o 
  -3  19   9      194.80      217.07     17.94 o 
  -2  19   9      391.04      425.26     16.93 o 
  -1  19   9      371.78      389.54     11.75 o 
   0  19   9      986.25      947.51     17.66 o 
   1  19   9      131.64      118.86      7.95 o 
   2  19   9      987.66      954.95     23.75 o 
   3  19   9       26.33       37.83      5.83 o 
   4  19   9       12.53        3.28      5.63 o 
   5  19   9       49.22       49.73      7.51 o 
  -8  20   9       12.59       14.88     10.93 o 
  -7  20   9       18.15       10.03     10.44 o 
  -6  20   9        2.24       -3.29      6.37 o 
  -5  20   9        0.44        9.47      6.45 o 
  -4  20   9      311.91      272.92     32.41 o 
  -3  20   9       84.25      116.67     10.55 o 
  -2  20   9        0.09        2.26      6.03 o 
  -1  20   9      905.74      901.57     33.07 o 
   0  20   9      267.59      297.00     11.69 o 
   1  20   9      562.37      640.15     16.19 o 
   2  20   9       28.10       33.09      5.76 o 
   3  20   9       31.23       45.30      6.09 o 
   4  20   9       80.69       86.72     12.92 o 
   5  20   9        3.96        9.59      5.97 o 
  -8  21   9       10.23       -0.21     14.32 o 
  -7  21   9       42.01       46.47     23.60 o 
  -6  21   9       16.54       17.34      7.98 o 
  -5  21   9        1.12       -0.81      4.97 o 
  -4  21   9        0.06        6.80      8.37 o 
  -3  21   9      122.13      169.35     14.86 o 
  -2  21   9      133.37      129.30     11.33 o 
  -1  21   9      680.09      628.94     18.86 o 
   0  21   9       15.07       10.02      4.84 o 
   1  21   9       28.27       22.71      6.98 o 
   2  21   9      253.60      265.76     11.65 o 
   3  21   9        8.42       19.10      5.23 o 
   4  21   9        0.01       -1.82      5.34 o 
  -7  22   9        1.26       -1.85     23.25 o 
  -6  22   9        0.94        9.46      7.55 o 
  -5  22   9      416.67      373.41     18.84 o 
  -4  22   9        1.80        8.46      6.17 o 
  -3  22   9       15.11       16.90      7.03 o 
  -2  22   9      231.50      199.64     13.66 o 
  -1  22   9       23.37       21.24      6.62 o 
   0  22   9       77.57       89.57      8.05 o 
   1  22   9      201.74      176.50      9.37 o 
   2  22   9       17.20       29.09      5.82 o 
   3  22   9       27.46       41.56      6.00 o 
   4  22   9      104.26      107.13     10.23 o 
  -7  23   9      115.82      129.31     17.84 o 
  -6  23   9        1.04       -4.03      7.21 o 
  -5  23   9       65.06       59.35      8.07 o 
  -4  23   9      255.75      285.32     23.72 o 
  -3  23   9      180.59      113.01     10.98 o 
  -2  23   9       69.58       82.83      9.92 o 
  -1  23   9      122.20      107.86      9.83 o 
   0  23   9      102.31      105.12      9.95 o 
   1  23   9       12.91       19.77      5.66 o 
   2  23   9       11.26        6.00      5.13 o 
   3  23   9       36.93       29.93      7.82 o 
   4  23   9      160.55      169.75     12.65 o 
  -7  24   9      138.01      146.47     11.08 o 
  -6  24   9      148.38      179.72     15.87 o 
  -5  24   9        1.77       -0.88      7.82 o 
  -4  24   9       41.73       53.69     11.45 o 
  -3  24   9        9.30       -8.32      5.80 o 
  -2  24   9        0.00       -2.93      5.87 o 
  -1  24   9       95.02       86.71      9.35 o 
   0  24   9        3.64       -7.85      5.62 o 
   1  24   9       67.30       43.07      7.92 o 
   2  24   9       58.69       68.55      7.42 o 
   3  24   9        0.76       -2.14      5.07 o 
  -6  25   9       21.86       40.56     10.11 o 
  -5  25   9        3.96       -0.03      5.88 o 
  -4  25   9       43.60       46.87      9.73 o 
  -3  25   9       37.28       26.41      7.84 o 
  -2  25   9       31.66       32.76      8.15 o 
  -1  25   9       68.08       70.50     10.49 o 
   0  25   9       94.97      125.46     13.01 o 
   1  25   9       95.77       82.34     12.64 o 
   2  25   9      212.06      217.43     12.48 o 
   3  25   9       20.08       33.74      6.31 o 
  -6  26   9      147.46      137.29     17.86 o 
  -5  26   9       22.89       42.64      7.94 o 
  -4  26   9       99.78      113.19     11.17 o 
  -3  26   9        1.91       -4.36      6.34 o 
  -2  26   9       91.32       74.36     10.32 o 
  -1  26   9      173.22      196.85     20.02 o 
   0  26   9       41.35        7.26      7.30 o 
   1  26   9       77.20       75.30      9.72 o 
   2  26   9        4.65        0.35      5.82 o 
   3  26   9      247.10      272.58     12.24 o 
  -5  27   9        5.91        3.81      6.42 o 
  -4  27   9       40.95       19.31     11.68 o 
  -3  27   9       57.14       64.67     13.10 o 
  -2  27   9       73.00       57.59     13.79 o 
  -1  27   9        4.17       -6.92      9.21 o 
   0  27   9       38.79       53.47      9.31 o 
   1  27   9       37.16       25.95      7.85 o 
   2  27   9       15.38        0.42      6.59 o 
  -5  28   9      286.01      307.64     16.10 o 
  -4  28   9        8.21       10.12      7.24 o 
  -3  28   9       14.62       -1.67     13.51 o 
  -2  28   9       77.09       78.26     13.85 o 
  -1  28   9       89.50      105.39     11.62 o 
   0  28   9       30.17       27.11     18.24 o 
   1  28   9       88.29       94.61     10.67 o 
  -4  29   9        6.01        8.89     10.16 o 
  -3  29   9        4.23        6.26     14.33 o 
  -2  29   9       20.23        6.22     10.89 o 
  -1  29   9       53.10       32.04      8.82 o 
   0  29   9      145.87      167.01     13.99 o 
   1  29   9       71.96       66.65     14.33 o 
  -3  30   9        3.22        9.91     13.36 o 
  -2  30   9        5.34        1.71      8.03 o 
  -1  30   9        4.23       -0.85      7.36 o 
   0  30   9        2.18       -7.56      7.18 o 
 -10   0  10        1.65      -20.24     10.12 o 
  -9   0  10      137.47      112.67     19.33 o 
  -8   0  10      398.57      313.83     25.18 o 
  -7   0  10      282.67      240.88     21.44 o 
  -6   0  10      223.52      251.96     20.72 o 
  -5   0  10     1140.59     1195.79     47.29 o 
  -4   0  10       35.03       14.76      5.13 o 
  -3   0  10      996.55     1051.92     23.96 o 
  -2   0  10        7.52       -2.60      3.75 o 
  -1   0  10        0.06       -3.73      3.44 o 
   0   0  10     2623.32     2746.48     54.51 o 
   1   0  10     1736.55     1655.51     39.47 o 
   2   0  10      574.19      684.61     20.38 o 
   3   0  10        0.10       -5.16      5.72 o 
   4   0  10      203.01      239.20     13.59 o 
   5   0  10      242.80      219.44     19.18 o 
   6   0  10      143.17      129.33      9.77 o 
 -10   1  10       64.51       37.83     10.98 o 
  -9   1  10       44.58       40.88     10.08 o 
  -8   1  10        0.15       -1.54      7.95 o 
  -7   1  10       83.98       77.12     10.67 o 
  -6   1  10      531.76      532.09     20.72 o 
  -5   1  10        2.26       -1.12      5.32 o 
  -4   1  10      269.10      272.42      7.60 o 
  -3   1  10      136.77      129.79      6.68 o 
  -2   1  10        9.41        6.94      2.97 o 
  -1   1  10      250.83      231.06      8.76 o 
   0   1  10        8.13       -3.21      1.61 o 
   1   1  10        4.11       -1.89      2.36 o 
   2   1  10       16.31       11.44      3.90 o 
   3   1  10      580.26      542.47     13.22 o 
   4   1  10      103.12      125.84      7.58 o 
   5   1  10      215.23      231.03      9.36 o 
   6   1  10      340.18      378.43     10.66 o 
 -10   2  10       93.93       95.69     18.56 o 
  -9   2  10        9.31        8.05     10.72 o 
  -8   2  10       55.15       79.02     11.32 o 
  -7   2  10       12.78       10.85      6.86 o 
  -6   2  10      186.39      198.02     14.22 o 
  -5   2  10       53.55       61.17      8.75 o 
  -4   2  10     1819.90     1855.88     24.65 o 
  -3   2  10       58.23       41.91      4.12 o 
  -2   2  10        2.70       -2.04      2.79 o 
  -1   2  10       38.26       51.03      5.04 o 
   0   2  10      171.02      212.19      8.88 o 
   1   2  10       40.41       46.90      4.53 o 
   2   2  10      299.75      306.16     10.76 o 
   3   2  10      142.01      144.21      7.99 o 
   4   2  10        0.60       -3.80      3.79 o 
   5   2  10       19.19       23.48      4.88 o 
   6   2  10      394.89      416.06     10.99 o 
 -10   3  10      402.67      378.16     49.24 o 
  -9   3  10       31.94       27.14      8.17 o 
  -8   3  10      125.21      131.55     23.59 o 
  -7   3  10        7.51        4.34     11.31 o 
  -6   3  10        4.00       -4.94      6.05 o 
  -5   3  10        6.41       11.60      3.74 o 
  -4   3  10      279.53      289.44      9.16 o 
  -3   3  10        0.28        1.00      2.86 o 
  -2   3  10     2573.42     2622.08     31.95 o 
  -1   3  10       62.75       81.87      5.05 o 
   0   3  10       68.48       32.29      4.02 o 
   1   3  10      228.60      214.21      7.32 o 
   2   3  10      237.98      196.06      8.58 o 
   3   3  10     1025.00     1148.04     20.52 o 
   4   3  10       11.65       17.07      4.39 o 
   5   3  10      126.94       92.43      6.71 o 
   6   3  10       11.59        9.56      3.95 o 
 -10   4  10       15.55        6.85     14.59 o 
  -9   4  10      121.13       80.18     13.37 o 
  -8   4  10        0.00       -4.70      6.91 o 
  -7   4  10      149.04      144.10     13.02 o 
  -6   4  10      125.03      115.14     13.44 o 
  -5   4  10       13.05        9.86      2.87 o 
  -4   4  10        8.67        9.74      5.12 o 
  -3   4  10      248.26      265.87      8.73 o 
  -2   4  10      445.89      525.66     10.85 o 
  -1   4  10      776.18      787.12     13.80 o 
   0   4  10        4.70        3.75      2.93 o 
   1   4  10      189.68      216.39      7.37 o 
   2   4  10      946.53      856.00     18.77 o 
   3   4  10       23.48       11.03      4.38 o 
   4   4  10      199.74      189.78      8.96 o 
   5   4  10        2.33       -4.78      4.68 o 
   6   4  10       48.60       23.75      5.04 o 
 -10   5  10      152.02      142.94     17.50 o 
  -9   5  10       50.04       50.62     22.07 o 
  -8   5  10       56.39       37.06      8.88 o 
  -7   5  10      182.41      213.39     15.09 o 
  -6   5  10       67.85       67.23     14.47 o 
  -5   5  10        8.01        0.22      2.86 o 
  -4   5  10      625.85      583.31     13.71 o 
  -3   5  10      993.98     1008.93     23.55 o 
  -2   5  10       46.90       56.73      4.76 o 
  -1   5  10      272.40      305.74      8.48 o 
   0   5  10     2034.70     2188.66     26.89 o 
   1   5  10       12.98       10.37      3.63 o 
   2   5  10        0.05       -2.56      3.26 o 
   3   5  10      152.85      156.33      8.28 o 
   4   5  10       50.57       51.06      5.59 o 
   5   5  10       12.33       10.00      4.36 o 
   6   5  10        3.58       -2.41      3.59 o 
 -10   6  10        0.01       -4.70      9.46 o 
  -9   6  10      189.28      214.21     19.55 o 
  -8   6  10       23.36       21.21      9.82 o 
  -7   6  10      482.06      416.64     23.79 o 
  -6   6  10       20.20       17.37      7.31 o 
  -5   6  10      131.43      140.43      6.67 o 
  -4   6  10      148.70      160.78      9.39 o 
  -3   6  10      186.43      156.74     14.76 o 
  -2   6  10      265.46      258.40     12.00 o 
  -1   6  10        5.55        6.00      2.77 o 
   0   6  10      233.77      227.31      7.62 o 
   1   6  10     1709.71     1906.72     24.52 o 
   2   6  10        0.01       -3.27      3.32 o 
   3   6  10       31.18       21.77      4.75 o 
   4   6  10        5.34       -2.30      3.85 o 
   5   6  10      123.90      102.32      7.04 o 
   6   6  10       12.56        8.38      3.88 o 
 -10   7  10       30.36       21.57     12.69 o 
  -9   7  10      169.41      173.23     19.74 o 
  -8   7  10       10.47        8.44      8.63 o 
  -7   7  10        0.03       16.44      7.57 o 
  -6   7  10      151.36      142.15     12.53 o 
  -5   7  10      379.30      354.25     10.27 o 
  -4   7  10      171.49      181.18     25.53 o 
  -3   7  10      301.00      268.24     19.17 o 
  -2   7  10     2879.00     2999.15     42.30 o 
  -1   7  10      196.29      222.06      6.98 o 
   0   7  10        7.71       -1.06      3.06 o 
   1   7  10       84.60       95.98      6.13 o 
   2   7  10      153.55      192.25      8.73 o 
   3   7  10      317.05      332.61     12.05 o 
   4   7  10       72.31       51.43      5.69 o 
   5   7  10       46.29       50.87      6.13 o 
   6   7  10        9.29        2.05      3.67 o 
 -10   8  10       24.71        0.39     26.79 o 
  -9   8  10        1.12       24.53     10.45 o 
  -8   8  10      108.20      124.42     15.60 o 
  -7   8  10      488.09      457.59     31.10 o 
  -6   8  10       79.44      104.42     10.84 o 
  -5   8  10        7.69        3.04      4.35 o 
  -4   8  10      334.88      200.63     11.42 o 
  -3   8  10     1112.33     1236.17     26.99 o 
  -2   8  10      345.33      343.28      9.46 o 
  -1   8  10       67.09       85.84      4.99 o 
   0   8  10       81.31       68.59      6.68 o 
   1   8  10       38.88       51.30      4.40 o 
   2   8  10       22.16       15.42      4.29 o 
   3   8  10       65.53       60.64      5.99 o 
   4   8  10      217.38      175.55      8.90 o 
   5   8  10      201.12      181.29      8.96 o 
   6   8  10       35.27       45.57      4.93 o 
 -10   9  10       42.71       65.27     25.47 o 
  -9   9  10       45.14       43.05     12.15 o 
  -8   9  10      160.01      138.40     16.17 o 
  -7   9  10       92.31      118.04     20.41 o 
  -6   9  10      187.33      174.26     13.40 o 
  -5   9  10      575.93      609.77     12.97 o 
  -4   9  10      159.39      172.05      9.93 o 
  -3   9  10       12.81       15.67      4.30 o 
  -2   9  10      274.47      228.50      9.04 o 
  -1   9  10        2.04        2.76      3.00 o 
   0   9  10       38.96       37.19      4.08 o 
   1   9  10       26.95       13.17      3.53 o 
   2   9  10       72.06       68.28      5.91 o 
   3   9  10        1.37       -4.22      3.72 o 
   4   9  10      251.61      236.84     10.26 o 
   5   9  10       59.23       50.87      5.75 o 
   6   9  10       25.78       39.15      4.78 o 
  -9  10  10      324.09      326.02     24.84 o 
  -8  10  10        5.23       18.70     10.52 o 
  -7  10  10       96.20       73.00     17.18 o 
  -6  10  10      566.19      549.70     34.60 o 
  -5  10  10       89.45       71.41      4.19 o 
  -4  10  10      457.17      489.32     13.01 o 
  -3  10  10        0.71       -1.74      3.49 o 
  -2  10  10      443.30      392.70     10.12 o 
  -1  10  10      523.13      533.25     10.72 o 
   0  10  10      738.65      770.57     13.59 o 
   1  10  10       59.76       81.11      5.40 o 
   2  10  10       10.94       10.33      4.00 o 
   3  10  10       39.77       53.12      5.82 o 
   4  10  10        9.46        8.73      4.31 o 
   5  10  10       84.31       96.46      7.53 o 
   6  10  10       31.21       36.43      4.98 o 
  -9  11  10       26.83       19.30     11.70 o 
  -8  11  10        0.44       -9.70     10.15 o 
  -7  11  10       12.00       13.73     13.24 o 
  -6  11  10      484.70      465.35     31.27 o 
  -5  11  10       13.82       14.56      3.14 o 
  -4  11  10        0.98       -2.13      3.43 o 
  -3  11  10       71.57       59.71      5.96 o 
  -2  11  10      586.03      610.16     12.98 o 
  -1  11  10       31.14       36.79      4.47 o 
   0  11  10     1017.22     1152.86     17.55 o 
   1  11  10      101.46      118.65      6.30 o 
   2  11  10        7.95       19.39      4.54 o 
   3  11  10      260.75      258.85     19.87 o 
   4  11  10        3.60        3.29      5.50 o 
   5  11  10       37.31       27.34      5.18 o 
   6  11  10        0.66       -5.71      4.12 o 
  -9  12  10      130.59      146.59     22.48 o 
  -8  12  10       72.64       67.65     27.54 o 
  -7  12  10      307.40      382.44     31.22 o 
  -6  12  10      393.63      322.17     26.16 o 
  -5  12  10      686.82      669.89     17.00 o 
  -4  12  10      609.73      674.23     15.82 o 
  -3  12  10       24.99       29.97      4.94 o 
  -2  12  10       16.16       14.66      3.84 o 
  -1  12  10        1.97       -3.41      3.09 o 
   0  12  10        6.59        8.95      3.63 o 
   1  12  10       91.24       70.38      5.42 o 
   2  12  10       27.68       18.53      4.72 o 
   3  12  10       16.87       17.76      4.16 o 
   4  12  10      142.62      122.10      7.97 o 
   5  12  10        8.40        0.51      4.30 o 
   6  12  10       35.17       38.79      5.09 o 
  -9  13  10       39.69       30.54     12.42 o 
  -8  13  10      767.88      828.91     34.85 o 
  -7  13  10      102.50      195.14     26.54 o 
  -6  13  10       11.48       18.07      8.47 o 
  -5  13  10       31.49       23.35      4.99 o 
  -4  13  10        0.23       -0.50      3.68 o 
  -3  13  10      245.63      291.62     12.43 o 
  -2  13  10      186.60      150.20      8.06 o 
  -1  13  10      179.31      176.54      9.11 o 
   0  13  10       18.06        7.64      3.99 o 
   1  13  10      177.25      157.24      7.39 o 
   2  13  10       72.45       84.65      6.79 o 
   3  13  10       92.31       99.26      6.14 o 
   4  13  10        0.44        1.99      4.31 o 
   5  13  10        9.88        9.25      4.49 o 
  -9  14  10      136.87      155.61     19.65 o 
  -8  14  10      158.80      133.86     19.95 o 
  -7  14  10       36.31       48.03     16.33 o 
  -6  14  10       62.33       86.55     10.51 o 
  -5  14  10       63.68       85.42      7.21 o 
  -4  14  10       61.87       56.24      7.13 o 
  -3  14  10       30.69       21.71      4.99 o 
  -2  14  10      126.12      112.10      7.31 o 
  -1  14  10        6.18        8.76      4.28 o 
   0  14  10     1901.08     1904.30     27.28 o 
   1  14  10      572.23      569.26     12.47 o 
   2  14  10      121.02      112.10      7.65 o 
   3  14  10        2.34       -4.63      3.56 o 
   4  14  10        0.18       -3.85      4.51 o 
   5  14  10        8.58        5.05      4.83 o 
  -9  15  10       18.17        4.99     10.41 o 
  -8  15  10      458.63      430.69     25.69 o 
  -7  15  10      284.47      282.57     30.89 o 
  -6  15  10      166.61      161.97     21.21 o 
  -5  15  10      196.48      181.41      9.85 o 
  -4  15  10      360.23      290.96     12.96 o 
  -3  15  10        2.88       -0.86      4.04 o 
  -2  15  10       47.38       51.49      5.94 o 
  -1  15  10      364.68      359.84     10.92 o 
   0  15  10      162.05      192.24      8.87 o 
   1  15  10        9.43       11.25      4.57 o 
   2  15  10       83.97       94.37      7.75 o 
   3  15  10      301.47      288.62     10.17 o 
   4  15  10      138.45      161.82     14.95 o 
   5  15  10       11.16       14.94      5.77 o 
  -9  16  10      142.50      137.40     19.08 o 
  -8  16  10        5.02       -2.34      9.31 o 
  -7  16  10      118.22       99.03     19.79 o 
  -6  16  10      101.82       72.25      9.00 o 
  -5  16  10      115.25      121.07     11.30 o 
  -4  16  10       57.26       30.66      6.40 o 
  -3  16  10       87.78       67.13      8.14 o 
  -2  16  10        4.21       -5.14      4.65 o 
  -1  16  10      373.46      396.50     11.58 o 
   0  16  10      430.32      400.79     11.41 o 
   1  16  10      378.37      423.67     11.85 o 
   2  16  10     1053.72     1069.55     21.06 o 
   3  16  10       68.54       55.50      8.36 o 
   4  16  10       49.75       55.08      7.83 o 
   5  16  10        7.07       16.94      6.11 o 
  -8  17  10      125.71      122.49     17.34 o 
  -7  17  10      368.06      353.26     35.63 o 
  -6  17  10       90.68       76.50     10.22 o 
  -5  17  10      399.82      403.78     27.85 o 
  -4  17  10       25.28       21.71      6.13 o 
  -3  17  10      107.54      110.56      9.99 o 
  -2  17  10      277.76      332.17     12.67 o 
  -1  17  10      388.23      352.99     11.13 o 
   0  17  10        8.69        4.37      4.42 o 
   1  17  10      114.65      105.07      7.71 o 
   2  17  10      469.03      521.92     15.48 o 
   3  17  10       26.19       23.47      4.79 o 
   4  17  10       21.97       16.76      6.13 o 
   5  17  10       48.10       50.88      7.51 o 
  -8  18  10      238.84      231.47     22.41 o 
  -7  18  10       22.20        9.31     12.94 o 
  -6  18  10      177.96      200.72     14.17 o 
  -5  18  10       16.25       18.29      7.27 o 
  -4  18  10       90.05      107.69      9.64 o 
  -3  18  10      282.88      311.55     14.33 o 
  -2  18  10      348.26      359.33     22.39 o 
  -1  18  10     1646.61     1751.91     28.00 o 
   0  18  10        5.72       -3.81      4.35 o 
   1  18  10      110.25      119.05      9.20 o 
   2  18  10       75.03       80.35      7.74 o 
   3  18  10        0.11       -5.23      4.20 o 
   4  18  10        3.19       -3.68      5.25 o 
   5  18  10        1.65       -4.15      5.63 o 
  -8  19  10       32.03       40.44     13.18 o 
  -7  19  10        9.78        6.18     13.78 o 
  -6  19  10       22.49       33.98      8.40 o 
  -5  19  10        2.90        2.00      5.08 o 
  -4  19  10       39.61       33.79      6.99 o 
  -3  19  10      838.22      845.49     24.72 o 
  -2  19  10        7.02       14.43      6.98 o 
  -1  19  10        8.74       13.11      5.61 o 
   0  19  10       50.37       35.24      5.72 o 
   1  19  10      134.93      120.51      8.26 o 
   2  19  10      183.22      176.31      8.86 o 
   3  19  10       75.74       60.72      6.43 o 
   4  19  10       60.27       57.09     11.88 o 
  -8  20  10        0.44      -10.58     12.45 o 
  -7  20  10       77.31       58.70     17.92 o 
  -6  20  10       24.09       38.83     11.27 o 
  -5  20  10       14.99       31.70      6.47 o 
  -4  20  10        9.32        8.59      6.38 o 
  -3  20  10      438.38      434.31     22.09 o 
  -2  20  10      375.42      316.29     16.66 o 
  -1  20  10      272.14      309.47     14.16 o 
   0  20  10      166.02      163.20      9.06 o 
   1  20  10       31.20       29.99      6.00 o 
   2  20  10       98.19      105.27      8.30 o 
   3  20  10       54.57       69.05      6.85 o 
   4  20  10        0.04        0.30      5.94 o 
  -7  21  10       15.67       33.71     15.72 o 
  -6  21  10      129.98      164.67     24.22 o 
  -5  21  10      847.66      982.74     25.62 o 
  -4  21  10      381.92      368.56     16.34 o 
  -3  21  10      334.22      313.42     16.28 o 
  -2  21  10      276.03      241.14     19.89 o 
  -1  21  10        0.05       -4.37      5.74 o 
   0  21  10        1.51        1.09      4.54 o 
   1  21  10       23.74       20.46      6.59 o 
   2  21  10        0.24        2.31      4.91 o 
   3  21  10       41.06       38.05      6.05 o 
   4  21  10        3.25        0.90      6.41 o 
  -7  22  10       65.57       58.64     19.47 o 
  -6  22  10        0.04        0.33      7.43 o 
  -5  22  10       21.30       34.33      6.93 o 
  -4  22  10      423.19      451.67     18.06 o 
  -3  22  10       35.67       21.91      8.55 o 
  -2  22  10      511.45      503.20     19.69 o 
  -1  22  10      578.20      634.91     19.58 o 
   0  22  10      220.49      239.98     12.24 o 
   1  22  10      114.64      118.73     17.21 o 
   2  22  10       40.73       32.04      6.27 o 
   3  22  10       69.41       61.34      7.02 o 
  -7  23  10      222.31      198.33     11.71 o 
  -6  23  10       22.40       10.73      8.05 o 
  -5  23  10      527.21      585.50     19.57 o 
  -4  23  10       49.79       50.94      8.41 o 
  -3  23  10       40.84       47.52      9.76 o 
  -2  23  10        7.11       14.54      7.16 o 
  -1  23  10       12.67       18.22      7.86 o 
   0  23  10       25.06       25.54      8.78 o 
   1  23  10       69.29       75.62      9.16 o 
   2  23  10       16.62       11.19      5.41 o 
   3  23  10        1.10       -5.82      4.80 o 
  -6  24  10        1.26       20.12     20.05 o 
  -5  24  10       14.53        8.71      6.34 o 
  -4  24  10      202.17      226.91     14.66 o 
  -3  24  10      195.98      220.72     23.15 o 
  -2  24  10       55.62       71.90     10.04 o 
  -1  24  10      104.10       85.16      9.50 o 
   0  24  10      153.27      144.39     17.64 o 
   1  24  10        2.02        4.39     10.37 o 
   2  24  10        3.90        6.54      5.48 o 
   3  24  10        2.25        2.45      5.53 o 
  -6  25  10        4.38       -1.32      7.65 o 
  -5  25  10       65.64       62.78     14.47 o 
  -4  25  10       60.56       76.16      9.73 o 
  -3  25  10       45.04       56.12      9.56 o 
  -2  25  10      238.72      231.77     15.79 o 
  -1  25  10       83.73       77.91     11.80 o 
   0  25  10       68.16      112.95     16.30 o 
   1  25  10        0.57       -4.63      5.89 o 
   2  25  10      163.10      151.71     14.50 o 
  -5  26  10        0.04       -0.10      6.13 o 
  -4  26  10       22.50       29.89      8.02 o 
  -3  26  10      118.53      131.40     12.53 o 
  -2  26  10       23.62       13.28      7.83 o 
  -1  26  10       17.27       21.62     10.79 o 
   0  26  10        0.00       -1.29      6.56 o 
   1  26  10        4.69        2.56      6.53 o 
   2  26  10        7.58       22.88      8.43 o 
  -5  27  10        0.67        0.16      6.56 o 
  -4  27  10      260.25      259.82     16.30 o 
  -3  27  10        6.66        8.00      7.39 o 
  -2  27  10       22.54       20.43     10.88 o 
  -1  27  10       38.83       59.78     13.60 o 
   0  27  10        4.91        1.87     10.41 o 
   1  27  10       29.84       40.21     10.52 o 
  -4  28  10        0.04       -5.21      8.74 o 
  -3  28  10        7.03       13.34      7.93 o 
  -2  28  10       28.05       33.43     17.89 o 
  -1  28  10        7.86        2.60     10.06 o 
   0  28  10       21.74       24.31     11.89 o 
  -3  29  10       72.86       50.02     12.90 o 
  -2  29  10       55.32       66.10     16.01 o 
  -1  29  10       15.36       18.34      8.58 o 
 -10   1  11      203.20      203.20     17.90 o 
  -9   1  11        8.52       23.19      9.01 o 
  -8   1  11        9.59       13.93      8.04 o 
  -7   1  11        0.26       -5.83      6.65 o 
  -6   1  11        3.93       -6.17      6.09 o 
  -5   1  11      179.18      162.44      5.34 o 
  -4   1  11      216.80      256.88      9.61 o 
  -3   1  11       79.59       85.60      6.71 o 
  -2   1  11       92.01       79.31      5.43 o 
  -1   1  11      106.93       88.02      4.91 o 
   0   1  11      528.54      489.37     18.63 o 
   1   1  11       43.53       63.64      4.78 o 
   2   1  11       94.69       89.45      6.69 o 
   3   1  11        3.31        2.43      4.12 o 
   4   1  11      319.72      353.70     11.42 o 
   5   1  11        1.03       -2.34      4.11 o 
   6   1  11      104.08      121.61      7.88 o 
 -10   2  11      385.63      437.29     33.43 o 
  -9   2  11      202.56      172.44     16.04 o 
  -8   2  11       36.68       42.40      9.59 o 
  -7   2  11      241.51      236.33     15.74 o 
  -6   2  11       54.27       33.26      8.54 o 
  -5   2  11      284.62      272.67      6.60 o 
  -4   2  11      441.49      413.46     12.11 o 
  -3   2  11       64.89       42.10      6.82 o 
  -2   2  11       78.74       86.35      5.70 o 
  -1   2  11       23.93        9.19      3.03 o 
   0   2  11      205.32      144.06      6.44 o 
   1   2  11      146.36      161.10      6.96 o 
   2   2  11      515.74      612.69     19.63 o 
   3   2  11      215.23      184.95      9.16 o 
   4   2  11       74.51       99.39      7.54 o 
   5   2  11       31.25       24.62      6.74 o 
   6   2  11        0.84       -3.07      3.93 o 
 -10   3  11      154.10      147.59     23.72 o 
  -9   3  11      118.82      124.29     13.91 o 
  -8   3  11      138.58      148.15     14.11 o 
  -7   3  11       15.57        8.26      7.15 o 
  -6   3  11      422.90      417.59     19.14 o 
  -5   3  11      177.45      152.39      5.36 o 
  -4   3  11      199.54      148.81      8.09 o 
  -3   3  11        0.03        5.35      6.56 o 
  -2   3  11      111.73       86.20      6.19 o 
  -1   3  11       93.10      101.66      5.79 o 
   0   3  11       81.12       89.15      6.14 o 
   1   3  11       74.30       54.39      4.73 o 
   2   3  11      198.30      189.86      8.94 o 
   3   3  11       57.34       62.37      6.17 o 
   4   3  11       17.36       19.56      4.78 o 
   5   3  11        4.79        0.50      4.25 o 
   6   3  11        4.25       -1.41      4.03 o 
 -10   4  11       97.13      113.92     20.95 o 
  -9   4  11       36.70       25.67     13.74 o 
  -8   4  11      106.56      118.47     13.22 o 
  -7   4  11      200.50      176.90     14.47 o 
  -6   4  11      805.00      805.38     26.93 o 
  -5   4  11      923.54      986.44     17.18 o 
  -4   4  11        0.63       -1.37      3.72 o 
  -3   4  11     1362.34     1416.51     26.54 o 
  -2   4  11      100.20      108.95      6.72 o 
  -1   4  11       67.92       43.28      4.37 o 
   0   4  11      143.83      164.80      6.91 o 
   1   4  11        1.03       -0.12      3.04 o 
   2   4  11        4.31        0.67      3.82 o 
   3   4  11       37.67       38.15      5.36 o 
   4   4  11        0.15       -3.50      4.08 o 
   5   4  11       74.99       75.08      6.60 o 
   6   4  11       59.75       50.88      5.62 o 
 -10   5  11        1.83        7.83     13.69 o 
  -9   5  11       37.06       56.93     16.81 o 
  -8   5  11      105.57      142.01     14.06 o 
  -7   5  11        4.38       19.92      8.06 o 
  -6   5  11       83.08      101.01     11.42 o 
  -5   5  11     1319.32     1454.32     21.70 o 
  -4   5  11      649.42      688.15     16.10 o 
  -3   5  11     1267.60     1164.26     44.93 o 
  -2   5  11        9.78        7.13      4.34 o 
  -1   5  11       36.58       26.04      3.72 o 
   0   5  11       28.58       34.17      4.03 o 
   1   5  11       65.83       84.35      5.47 o 
   2   5  11        2.34       -0.10      3.85 o 
   3   5  11        0.24       -3.46      3.88 o 
   4   5  11       69.21       52.38      6.71 o 
   5   5  11       45.80       39.84      5.62 o 
   6   5  11       42.67       48.63      6.38 o 
 -10   6  11       42.10       34.62     16.34 o 
  -9   6  11        0.25        9.10     13.09 o 
  -8   6  11      169.06      203.58     25.07 o 
  -7   6  11       12.38       22.61      8.01 o 
  -6   6  11      185.89      192.09     14.55 o 
  -5   6  11      110.99       86.82      4.99 o 
  -4   6  11      232.45      222.53      9.34 o 
  -3   6  11       44.74       25.96      4.98 o 
  -2   6  11        2.16       -2.20      2.87 o 
  -1   6  11      898.02      923.61     14.98 o 
   0   6  11       86.87       96.63      5.63 o 
   1   6  11      274.90      312.93      8.82 o 
   2   6  11       55.14       72.83      6.35 o 
   3   6  11      280.98      281.96     12.00 o 
   4   6  11      129.36      154.64      8.69 o 
   5   6  11       12.61       14.74      4.66 o 
   6   6  11        0.00       -1.86      4.03 o 
 -10   7  11       41.34       48.44     17.27 o 
  -9   7  11       53.12       70.99     19.04 o 
  -8   7  11      132.70      139.72     22.08 o 
  -7   7  11       53.15       69.51     11.64 o 
  -6   7  11      198.63      204.30     14.14 o 
  -5   7  11      113.13      111.81      7.41 o 
  -4   7  11      236.86      239.62     10.03 o 
  -3   7  11      509.93      529.13     21.31 o 
  -2   7  11      643.48      737.88     14.51 o 
  -1   7  11      261.86      276.99      8.89 o 
   0   7  11      210.18      249.63      8.22 o 
   1   7  11      159.21      154.57      7.02 o 
   2   7  11       29.40       15.79      4.61 o 
   3   7  11       18.66       10.62      4.63 o 
   4   7  11      110.67       87.54      7.07 o 
   5   7  11        0.06       -4.24      4.66 o 
   6   7  11      132.70      158.37      7.97 o 
  -9   8  11        2.91       -0.61     12.11 o 
  -8   8  11       15.57       32.84     14.94 o 
  -7   8  11      495.31      413.54     29.84 o 
  -6   8  11       60.67       65.27      9.88 o 
  -5   8  11       34.28       31.25      4.52 o 
  -4   8  11     1404.78     1505.01     27.52 o 
  -3   8  11      150.36      112.64      9.95 o 
  -2   8  11      141.36      144.64      7.28 o 
  -1   8  11      922.14      809.48     18.22 o 
   0   8  11      220.55      218.41      7.95 o 
   1   8  11       46.13       45.50      4.61 o 
   2   8  11       11.54       17.91      5.18 o 
   3   8  11       10.74       15.54      4.80 o 
   4   8  11      225.62      223.16     10.21 o 
   5   8  11      111.12      144.98      8.52 o 
  -9   9  11      130.01      187.64     26.32 o 
  -8   9  11      233.87      309.17     27.66 o 
  -7   9  11       99.76      101.03     19.06 o 
  -6   9  11      336.91      389.40     20.76 o 
  -5   9  11      153.36      179.05      8.01 o 
  -4   9  11      525.98      554.36     15.73 o 
  -3   9  11      819.83      951.91     20.63 o 
  -2   9  11     1147.78     1215.97     20.31 o 
  -1   9  11        8.63        4.58      3.55 o 
   0   9  11       90.81       92.85      5.80 o 
   1   9  11       64.49       32.04      4.28 o 
   2   9  11      206.39      191.66      9.34 o 
   3   9  11       13.65       20.37      5.13 o 
   4   9  11       31.97       41.09      5.67 o 
   5   9  11        0.43       -4.66      4.10 o 
  -9  10  11        9.17        3.99     13.61 o 
  -8  10  11        2.14       33.43     14.65 o 
  -7  10  11     1061.86     1141.26     54.30 o 
  -6  10  11       57.43       67.88     16.03 o 
  -5  10  11      217.42      222.67      9.53 o 
  -4  10  11       11.47        3.98      4.10 o 
  -3  10  11      226.97      190.87      9.53 o 
  -2  10  11      261.33      215.94     10.95 o 
  -1  10  11      130.96      132.09      7.26 o 
   0  10  11      290.33      339.77      9.43 o 
   1  10  11       78.28       99.04      6.26 o 
   2  10  11       69.89       50.77      5.83 o 
   3  10  11      477.27      519.58     13.98 o 
   4  10  11        0.86       -2.19      4.22 o 
   5  10  11       25.63       29.63      5.55 o 
  -9  11  11       68.86       53.87     17.88 o 
  -8  11  11      951.89      962.47     51.18 o 
  -7  11  11        3.57       36.98     15.01 o 
  -6  11  11      385.39      418.81     29.71 o 
  -5  11  11        7.34        4.46      3.90 o 
  -4  11  11       47.42       67.21      6.29 o 
  -3  11  11       63.78       59.66      6.28 o 
  -2  11  11      378.53      272.26     10.39 o 
  -1  11  11        0.17       -5.19      3.42 o 
   0  11  11      404.76      360.83     13.97 o 
   1  11  11       53.76       54.15      5.22 o 
   2  11  11        1.87       -4.97      3.94 o 
   3  11  11        0.54       -3.84      4.10 o 
   4  11  11       66.62       61.67      6.46 o 
   5  11  11        0.06       -2.17      4.28 o 
  -9  12  11      157.09      167.22     25.96 o 
  -8  12  11       25.75       23.15     13.80 o 
  -7  12  11       95.88       54.35     15.92 o 
  -6  12  11      159.90      172.95     10.53 o 
  -5  12  11      145.90      162.68      9.36 o 
  -4  12  11      127.12      129.00      8.04 o 
  -3  12  11      123.58      104.76      8.08 o 
  -2  12  11        6.77       -2.60      3.86 o 
  -1  12  11       21.02       16.91      4.43 o 
   0  12  11        8.06       -4.45      5.12 o 
   1  12  11      390.37      378.31     10.37 o 
   2  12  11       27.73       28.34      5.40 o 
   3  12  11        0.82       -2.21      3.65 o 
   4  12  11        7.35        4.57      4.51 o 
   5  12  11        0.14       -3.83      4.34 o 
  -9  13  11        2.22        6.42     15.18 o 
  -8  13  11      414.32      419.40     33.30 o 
  -7  13  11       23.01       37.06     15.40 o 
  -6  13  11        1.99        2.49      5.16 o 
  -5  13  11       17.57       17.44      5.63 o 
  -4  13  11       93.58      124.31      8.05 o 
  -3  13  11        7.68        5.71      4.59 o 
  -2  13  11       28.96       31.17      5.33 o 
  -1  13  11      200.06      191.71      8.97 o 
   0  13  11      196.04      204.43      8.90 o 
   1  13  11       47.96       51.72      5.67 o 
   2  13  11      313.10      332.43     11.82 o 
   3  13  11      217.46      227.18      8.77 o 
   4  13  11       22.94       12.12      6.16 o 
   5  13  11        0.62       -0.99      4.92 o 
  -9  14  11       12.68        4.81     14.07 o 
  -8  14  11       10.89       17.89     14.10 o 
  -7  14  11        3.10       17.94     13.31 o 
  -6  14  11      128.98      100.06      9.75 o 
  -5  14  11       57.69       64.82     10.49 o 
  -4  14  11       20.49        5.66      5.24 o 
  -3  14  11       19.40       28.19      6.05 o 
  -2  14  11        3.82        3.41      4.32 o 
  -1  14  11      360.77      373.40     11.23 o 
   0  14  11      182.49      204.67      9.84 o 
   1  14  11       46.32       51.99      6.03 o 
   2  14  11      402.33      361.58     12.27 o 
   3  14  11      147.49      168.33      7.70 o 
   4  14  11       41.78       38.66      5.95 o 
   5  14  11       14.33        6.55      5.26 o 
  -9  15  11        6.60       16.55     14.84 o 
  -8  15  11        1.21       -0.98     11.75 o 
  -7  15  11       12.83       -7.98     11.86 o 
  -6  15  11       74.28       52.83      8.56 o 
  -5  15  11      178.29      182.30     10.85 o 
  -4  15  11       24.78       35.05      6.68 o 
  -3  15  11       43.02       36.92      7.55 o 
  -2  15  11      370.55      309.40     12.56 o 
  -1  15  11       83.70       83.16      7.42 o 
   0  15  11        7.00        0.22      4.36 o 
   1  15  11       86.74      106.24     10.70 o 
   2  15  11      128.80      125.29      8.34 o 
   3  15  11        0.82        6.43      3.88 o 
   4  15  11       29.57       18.76      5.31 o 
   5  15  11        2.48       -1.68      5.65 o 
  -8  16  11       26.44        9.91     14.42 o 
  -7  16  11      278.63      316.01     28.45 o 
  -6  16  11       17.02       17.31      7.13 o 
  -5  16  11       14.11        1.33      5.14 o 
  -4  16  11       74.56       65.94      8.17 o 
  -3  16  11        0.75       -5.00      5.62 o 
  -2  16  11       18.76       28.73      6.28 o 
  -1  16  11      444.67      491.43     14.90 o 
   0  16  11       30.02       38.09      5.63 o 
   1  16  11       15.29       32.36      6.83 o 
   2  16  11        7.66        2.79      4.69 o 
   3  16  11        7.01        6.65      4.04 o 
   4  16  11       28.10       14.98      6.35 o 
  -8  17  11        2.79       15.30     15.08 o 
  -7  17  11       94.56      101.61     21.26 o 
  -6  17  11       41.58       27.54      7.75 o 
  -5  17  11       84.23       92.72      8.59 o 
  -4  17  11       56.50       47.13      8.16 o 
  -3  17  11       14.27       18.45      6.69 o 
  -2  17  11       78.72       84.66     10.13 o 
  -1  17  11      304.74      348.61     14.19 o 
   0  17  11      353.52      400.32     12.30 o 
   1  17  11       14.60        9.19      4.98 o 
   2  17  11       25.81       24.26      5.68 o 
   3  17  11        9.56        1.04      4.23 o 
   4  17  11        5.70        0.50      8.63 o 
  -8  18  11      106.67      192.85     27.66 o 
  -7  18  11      229.98      237.56     29.84 o 
  -6  18  11       33.15       42.65      8.86 o 
  -5  18  11       26.65       24.56      7.50 o 
  -4  18  11       60.78       64.74      9.51 o 
  -3  18  11      146.96      119.23     10.99 o 
  -2  18  11      201.63      212.94     14.24 o 
  -1  18  11      342.16      407.24     13.87 o 
   0  18  11      105.77       81.32      7.33 o 
   1  18  11      329.95      378.29     12.87 o 
   2  18  11      197.12      194.94     17.15 o 
   3  18  11       23.10       28.66      5.64 o 
   4  18  11       50.63       61.99      8.82 o 
  -8  19  11      105.76      103.82     23.65 o 
  -7  19  11        9.62       -7.77     11.66 o 
  -6  19  11       23.99        9.24      7.52 o 
  -5  19  11        2.41       -0.65      5.15 o 
  -4  19  11        0.13        2.77      6.00 o 
  -3  19  11        1.71       -6.75      5.99 o 
  -2  19  11       62.61       74.17      9.88 o 
  -1  19  11     1086.52     1176.18     24.27 o 
   0  19  11       66.77       75.70      7.12 o 
   1  19  11      322.39      293.80     13.94 o 
   2  19  11        1.91        7.29      4.62 o 
   3  19  11        0.44       -2.08      4.57 o 
   4  19  11      114.42      116.45     10.60 o 
  -7  20  11       19.02       46.23     18.47 o 
  -6  20  11        9.68       20.11      8.05 o 
  -5  20  11       17.27        2.81      5.83 o 
  -4  20  11      201.15      178.64     13.87 o 
  -3  20  11        0.85        2.69      7.64 o 
  -2  20  11      195.74      192.42     16.56 o 
  -1  20  11        0.89       -0.96      6.11 o 
   0  20  11       14.03        8.82      7.96 o 
   1  20  11      239.44      223.00     12.86 o 
   2  20  11      167.36      183.49     10.42 o 
   3  20  11       67.03       85.81      7.61 o 
  -7  21  11       26.94       43.78     18.04 o 
  -6  21  11        2.35        6.05      7.75 o 
  -5  21  11       18.10       13.85      6.24 o 
  -4  21  11        0.13        0.95      6.19 o 
  -3  21  11        0.94        5.81      6.83 o 
  -2  21  11       65.81       37.96     10.63 o 
  -1  21  11       88.60       93.91      9.82 o 
   0  21  11       29.79       25.86      6.50 o 
   1  21  11       13.28       12.86      7.70 o 
   2  21  11       12.30       12.71      5.74 o 
   3  21  11       72.22       98.30      8.10 o 
  -7  22  11       63.05       70.83     19.40 o 
  -6  22  11        3.78       18.66      8.40 o 
  -5  22  11        0.87        1.03      6.00 o 
  -4  22  11       52.39       51.68      8.74 o 
  -3  22  11      138.26      136.49     12.21 o 
  -2  22  11       15.39        8.74      9.25 o 
  -1  22  11      223.72      211.68     13.38 o 
   0  22  11        7.32       -2.44      6.17 o 
   1  22  11       25.77       17.74      8.41 o 
   2  22  11       14.71       -0.88      5.05 o 
   3  22  11      288.00      337.47     22.96 o 
  -6  23  11      137.69      147.20     38.61 o 
  -5  23  11      154.49      148.25     17.41 o 
  -4  23  11        8.18       11.07      6.74 o 
  -3  23  11      223.55      265.02     16.31 o 
  -2  23  11      492.76      488.55     42.50 o 
  -1  23  11       14.27        6.29      6.89 o 
   0  23  11       33.50       29.39     11.59 o 
   1  23  11       25.89        5.59     11.06 o 
   2  23  11        0.44       -2.19      5.62 o 
  -6  24  11        3.27       15.13      8.84 o 
  -5  24  11      158.66      174.07     12.69 o 
  -4  24  11        1.71       -5.28      7.12 o 
  -3  24  11       54.42       41.67     10.37 o 
  -2  24  11       69.14       91.94     11.50 o 
  -1  24  11       15.26       19.35      8.56 o 
   0  24  11        9.22        8.57     10.58 o 
   1  24  11        0.84       -7.18      6.14 o 
   2  24  11        1.25        8.42      7.30 o 
  -5  25  11        1.45        2.91      6.43 o 
  -4  25  11        0.62       -1.86      6.43 o 
  -3  25  11       16.44       22.62      9.14 o 
  -2  25  11       25.02       15.23      8.31 o 
  -1  25  11       14.21       23.42     11.57 o 
   0  25  11        4.85        7.13     12.96 o 
   1  25  11       85.28       95.45     20.78 o 
  -5  26  11       25.20       26.09      7.76 o 
  -4  26  11       43.39       27.26      8.65 o 
  -3  26  11        6.83       12.79      7.74 o 
  -2  26  11       50.20       41.55      9.68 o 
  -1  26  11       73.40       85.03     21.14 o 
   0  26  11        0.09        0.84     10.03 o 
   1  26  11       50.73       63.75      9.66 o 
  -4  27  11        0.27       -3.13      7.23 o 
  -3  27  11      110.08       99.06     15.28 o 
  -2  27  11      169.75      156.14     18.51 o 
  -1  27  11        9.22       -0.57     10.49 o 
   0  27  11        2.95       -2.21      7.07 o 
  -3  28  11        0.45        7.00      8.06 o 
  -2  28  11       20.42       28.48     11.96 o 
  -1  28  11        0.03      -13.20     14.57 o 
 -10   0  12      682.62      715.65     42.21 o 
  -9   0  12        5.94       29.24     13.28 o 
  -8   0  12        4.92        4.93     10.74 o 
  -7   0  12       22.88       23.69     11.06 o 
  -6   0  12      396.97      456.81     29.10 o 
  -5   0  12     1229.18     1242.59     57.44 o 
  -4   0  12      140.50      181.98     13.54 o 
  -3   0  12     2890.50     2904.03     66.71 o 
  -2   0  12      126.70      122.37      9.56 o 
  -1   0  12        6.23       18.61      5.91 o 
   0   0  12       16.18       19.10      5.17 o 
   1   0  12      110.72      133.86     15.43 o 
   2   0  12      474.80      537.77     19.85 o 
   3   0  12       56.02       27.36      7.58 o 
   4   0  12        8.81       11.05      6.84 o 
   5   0  12      155.24      149.52     17.24 o 
 -10   1  12        0.29       28.76      9.89 o 
  -9   1  12       42.84       60.20     10.86 o 
  -8   1  12        9.66       28.55      8.48 o 
  -7   1  12      433.89      444.72     49.48 o 
  -6   1  12       52.55       55.25      9.58 o 
  -5   1  12       55.21       59.10      5.85 o 
  -4   1  12      239.61      232.00     11.58 o 
  -3   1  12        0.00       -6.58     15.64 o 
  -2   1  12       48.13       54.10      5.11 o 
  -1   1  12      146.49      146.30      7.42 o 
   0   1  12        3.77       -3.75      3.09 o 
   1   1  12       85.81       74.64      5.58 o 
   2   1  12        0.26       -7.63      3.91 o 
   3   1  12       22.18       41.44      5.91 o 
   4   1  12       33.28       15.62      4.94 o 
   5   1  12       80.42       71.88      6.96 o 
 -10   2  12      346.35      325.41     29.30 o 
  -9   2  12       40.91       38.90      9.79 o 
  -8   2  12       46.86       23.14      8.53 o 
  -7   2  12       61.74       88.59     11.35 o 
  -6   2  12      589.06      598.64     23.47 o 
  -5   2  12      183.49      170.94      8.20 o 
  -4   2  12     1898.19     1966.95     34.05 o 
  -3   2  12     1448.11     1354.24     43.24 o 
  -2   2  12        6.05        2.46      4.06 o 
  -1   2  12       87.58       62.39      6.48 o 
   0   2  12        6.73        8.01      3.49 o 
   1   2  12       40.63       38.87      4.63 o 
   2   2  12       14.76        7.38      4.77 o 
   3   2  12      279.80      280.61     11.37 o 
   4   2  12        1.67       -1.47      4.13 o 
   5   2  12       29.30       31.90      5.72 o 
 -10   3  12        7.55       42.54     16.13 o 
  -9   3  12        2.87       -3.92      7.49 o 
  -8   3  12       52.70       60.13     14.09 o 
  -7   3  12      410.56      373.21     18.86 o 
  -6   3  12        2.50        6.10      7.47 o 
  -5   3  12       54.33       51.04      5.46 o 
  -4   3  12        9.33        7.91      8.05 o 
  -3   3  12       71.10       97.19      8.40 o 
  -2   3  12      133.73      127.29      8.08 o 
  -1   3  12      316.78      307.65      9.73 o 
   0   3  12        0.03       -5.53      3.01 o 
   1   3  12      101.18      130.68      6.80 o 
   2   3  12       53.18       74.62      6.68 o 
   3   3  12        0.06        4.38      4.49 o 
   4   3  12       10.84        3.99      4.46 o 
   5   3  12        3.38       -4.11      4.65 o 
 -10   4  12       53.98      120.07     22.21 o 
  -9   4  12        9.98       14.73     13.10 o 
  -8   4  12        1.90        2.21      8.10 o 
  -7   4  12       30.75       29.23     14.83 o 
  -6   4  12       27.64       37.90      8.83 o 
  -5   4  12      348.36      340.84     10.74 o 
  -4   4  12      149.17      190.83      9.67 o 
  -3   4  12     2160.46     2167.59     37.50 o 
  -2   4  12      225.54      197.78      8.29 o 
  -1   4  12       24.65       20.50      4.29 o 
   0   4  12      395.57      431.80     10.42 o 
   1   4  12       35.52       30.88      4.49 o 
   2   4  12       73.63       85.57      7.17 o 
   3   4  12       16.68       17.32      5.17 o 
   4   4  12      214.88      242.45     10.92 o 
   5   4  12        0.00       -2.80      4.56 o 
  -9   5  12       11.55        5.76     12.60 o 
  -8   5  12       15.50       14.74     11.21 o 
  -7   5  12        0.14      -12.64      6.32 o 
  -6   5  12       58.84       58.34     10.05 o 
  -5   5  12      343.53      342.76     10.94 o 
  -4   5  12      207.83      221.16     11.60 o 
  -3   5  12     1089.89     1207.27     24.64 o 
  -2   5  12        4.85        6.35      3.77 o 
  -1   5  12      229.79      273.86     12.02 o 
   0   5  12      426.92      436.41     13.05 o 
   1   5  12      137.56      171.61      7.68 o 
   2   5  12     1385.45     1499.16     25.93 o 
   3   5  12      289.11      287.27     15.68 o 
   4   5  12        1.89       -2.38      4.36 o 
   5   5  12       21.40       18.34      5.36 o 
  -9   6  12        0.00        3.27     12.85 o 
  -8   6  12        5.43        1.78     12.53 o 
  -7   6  12       11.76       -6.51      7.24 o 
  -6   6  12      102.57      101.89     11.53 o 
  -5   6  12        2.52        1.08      4.14 o 
  -4   6  12      129.47      112.39      7.90 o 
  -3   6  12       84.35       78.03      8.08 o 
  -2   6  12       72.52       51.21      5.60 o 
  -1   6  12       85.52       45.39      5.04 o 
   0   6  12       73.41      107.12      6.30 o 
   1   6  12      148.39      114.44      6.56 o 
   2   6  12       87.92      114.75      7.85 o 
   3   6  12       53.03       44.42      6.06 o 
   4   6  12      270.56      294.91     16.95 o 
   5   6  12        1.84        1.11      4.66 o 
  -9   7  12      143.19      133.18     23.04 o 
  -8   7  12       91.12       64.76     17.61 o 
  -7   7  12       10.36       16.94      8.13 o 
  -6   7  12       12.21       25.04      8.39 o 
  -5   7  12       46.31       45.70      9.48 o 
  -4   7  12      308.67      317.20     15.14 o 
  -3   7  12      195.16      165.72      9.58 o 
  -2   7  12      160.11      167.33      8.77 o 
  -1   7  12      122.84      125.81      7.20 o 
   0   7  12      136.30      133.08      6.91 o 
   1   7  12        3.79       -3.74      3.45 o 
   2   7  12        5.02       18.75      5.09 o 
   3   7  12      104.27      116.36      8.19 o 
   4   7  12       65.31       73.09      6.97 o 
   5   7  12        0.55        5.34      4.78 o 
  -9   8  12      183.49      177.22     25.62 o 
  -8   8  12       71.65       72.32     18.67 o 
  -7   8  12      171.22      138.15     20.63 o 
  -6   8  12        4.32        0.99      7.31 o 
  -5   8  12      167.09      182.34     10.58 o 
  -4   8  12      152.99      148.96     11.82 o 
  -3   8  12       75.59       98.19      7.78 o 
  -2   8  12        6.54       21.12      4.86 o 
  -1   8  12      175.10      233.48      9.37 o 
   0   8  12      180.91      201.04      8.52 o 
   1   8  12       94.90       81.49      5.93 o 
   2   8  12        4.53       -5.55      4.00 o 
   3   8  12      131.80      140.77      8.73 o 
   4   8  12      123.20      109.08      7.89 o 
   5   8  12      107.82      100.54      7.72 o 
  -9   9  12        4.13      -12.56     11.79 o 
  -8   9  12        0.73        4.47     11.62 o 
  -7   9  12       16.79       33.91     14.42 o 
  -6   9  12      229.58      277.87     36.96 o 
  -5   9  12       42.86       45.41      5.52 o 
  -4   9  12       91.19      102.69      7.72 o 
  -3   9  12      743.23      712.91     24.08 o 
  -2   9  12        3.83       -2.21      4.02 o 
  -1   9  12      307.03      330.50     10.39 o 
   0   9  12       21.94        8.63      4.39 o 
   1   9  12       52.26       55.16      5.69 o 
   2   9  12        0.68       -5.08      4.27 o 
   3   9  12      171.33      185.26      9.90 o 
   4   9  12        0.44       -1.10      4.46 o 
   5   9  12        2.23        1.33      4.78 o 
  -9  10  12       19.94       32.92     16.55 o 
  -8  10  12      113.69       75.20     19.21 o 
  -7  10  12       23.13       43.08     14.39 o 
  -6  10  12       34.67       34.96      9.72 o 
  -5  10  12        4.09        5.19      4.08 o 
  -4  10  12        0.93       -0.82      5.07 o 
  -3  10  12        0.44       -0.54      4.63 o 
  -2  10  12      118.70      138.51      8.44 o 
  -1  10  12      324.03      386.54     14.58 o 
   0  10  12       79.27       70.55      8.36 o 
   1  10  12       57.83       73.56      6.24 o 
   2  10  12        0.27       -6.85      4.00 o 
   3  10  12       84.31       90.79      7.62 o 
   4  10  12        0.74       -5.91      4.33 o 
   5  10  12        0.02        1.37      4.55 o 
  -9  11  12        3.70      -11.91     13.00 o 
  -8  11  12       14.55       29.49     14.94 o 
  -7  11  12      473.57      508.73     35.55 o 
  -6  11  12       36.19       43.85      7.08 o 
  -5  11  12       87.56       68.63     11.62 o 
  -4  11  12       42.33       53.59      6.29 o 
  -3  11  12      787.59      855.42     25.13 o 
  -2  11  12       50.02       49.67      6.74 o 
  -1  11  12       75.28       93.00      6.93 o 
   0  11  12      314.46      291.82     14.25 o 
   1  11  12       71.71       90.92      6.83 o 
   2  11  12       32.03       51.52      6.31 o 
   3  11  12       93.21       90.16      7.56 o 
   4  11  12       23.61       21.06      5.47 o 
   5  11  12        2.84        1.98      4.71 o 
  -9  12  12        1.69       18.04     15.19 o 
  -8  12  12        0.27        9.69     13.93 o 
  -7  12  12       29.76       -3.88     10.48 o 
  -6  12  12       27.98       34.20      6.99 o 
  -5  12  12      125.94      148.08      9.75 o 
  -4  12  12      171.32      160.92      9.47 o 
  -3  12  12       12.19       11.00      5.21 o 
  -2  12  12       28.75       14.50      5.50 o 
  -1  12  12        0.11       -6.40      4.88 o 
   0  12  12      155.13      128.53      8.09 o 
   1  12  12      216.53      259.95     11.07 o 
   2  12  12      168.46      186.03      9.89 o 
   3  12  12        5.00        5.06      4.77 o 
   4  12  12        0.36        1.56      4.79 o 
  -9  13  12      134.38      154.50     25.24 o 
  -8  13  12      473.75      594.46     40.65 o 
  -7  13  12       44.99       49.23     16.49 o 
  -6  13  12        2.03        0.37     10.49 o 
  -5  13  12      188.65      167.63     10.54 o 
  -4  13  12       11.14        9.32      4.90 o 
  -3  13  12       24.57       37.33      6.30 o 
  -2  13  12      126.55      133.93      9.53 o 
  -1  13  12       29.29       25.97      5.28 o 
   0  13  12      319.81      365.53     11.86 o 
   1  13  12      108.47      134.81      8.49 o 
   2  13  12       11.55        4.12      4.79 o 
   3  13  12       33.74       20.02      4.71 o 
   4  13  12       26.15       18.00      5.57 o 
  -8  14  12       24.00       11.43     14.06 o 
  -7  14  12       69.40       89.43     18.93 o 
  -6  14  12      265.86      297.85     15.62 o 
  -5  14  12       55.11       64.96      7.57 o 
  -4  14  12       92.85      118.20     10.26 o 
  -3  14  12       46.74       65.99      7.42 o 
  -2  14  12      135.37      175.73     11.55 o 
  -1  14  12       71.15       65.04      6.52 o 
   0  14  12      322.87      323.86     11.76 o 
   1  14  12        1.56       -2.54      4.60 o 
   2  14  12      110.34      111.72      8.21 o 
   3  14  12       11.66        3.83      3.95 o 
   4  14  12        1.24        4.79      4.90 o 
  -8  15  12       35.41       33.18     17.05 o 
  -7  15  12      312.10      356.30     31.28 o 
  -6  15  12       95.15       83.20     10.08 o 
  -5  15  12      104.13      108.76      9.24 o 
  -4  15  12       87.92      111.67     14.94 o 
  -3  15  12      475.70      482.06     15.49 o 
  -2  15  12       40.83       32.44      6.53 o 
  -1  15  12      171.97      159.48      9.92 o 
   0  15  12      151.47      178.07      9.50 o 
   1  15  12       88.82       83.43      7.41 o 
   2  15  12        4.48        4.30      4.97 o 
   3  15  12        4.83       -1.05      3.95 o 
   4  15  12       32.29       32.36      6.33 o 
  -8  16  12       85.19       65.97     18.83 o 
  -7  16  12      111.47      167.38     25.85 o 
  -6  16  12       82.15       89.53     14.35 o 
  -5  16  12      208.61      235.72     12.32 o 
  -4  16  12       15.88       23.75      7.03 o 
  -3  16  12      112.84      134.22     12.81 o 
  -2  16  12        0.01        4.75      8.76 o 
  -1  16  12      159.23      140.94      9.66 o 
   0  16  12      148.53      169.54     12.35 o 
   1  16  12        1.83       -1.91      5.17 o 
   2  16  12      425.26      459.53     27.95 o 
   3  16  12        5.57        8.81      5.05 o 
   4  16  12        1.24       -4.01      5.39 o 
  -8  17  12        0.33       -6.03     12.09 o 
  -7  17  12        4.34       -0.50     13.41 o 
  -6  17  12       23.32       34.18      8.65 o 
  -5  17  12        1.01       -1.42      5.27 o 
  -4  17  12       32.44       33.58     10.12 o 
  -3  17  12        1.38       -3.19      7.97 o 
  -2  17  12      696.85      754.67     27.23 o 
  -1  17  12       55.83       50.22      7.08 o 
   0  17  12      128.29      147.62      8.96 o 
   1  17  12      382.93      379.93     15.33 o 
   2  17  12        0.05       -4.91      5.09 o 
   3  17  12       10.17       14.79      4.92 o 
  -8  18  12       19.96       10.73     14.73 o 
  -7  18  12        0.00        5.14     12.92 o 
  -6  18  12        0.26       -7.96      6.68 o 
  -5  18  12        0.04       -3.43      5.55 o 
  -4  18  12       40.96       23.11      7.27 o 
  -3  18  12      134.51       92.86     12.56 o 
  -2  18  12        0.66        2.36      6.81 o 
  -1  18  12       81.97       68.10      7.83 o 
   0  18  12      148.07      157.80     11.93 o 
   1  18  12       18.16        7.50      6.10 o 
   2  18  12      153.41      179.19     18.05 o 
   3  18  12        3.13       -4.20      4.74 o 
  -7  19  12       35.76       24.89     15.71 o 
  -6  19  12       69.17       80.97     11.36 o 
  -5  19  12        1.95        1.47      5.52 o 
  -4  19  12      391.98      517.08     27.63 o 
  -3  19  12      175.36      187.18     13.78 o 
  -2  19  12      116.55      131.37     12.37 o 
  -1  19  12        1.05       -7.20      5.14 o 
   0  19  12        5.17       -0.68      4.91 o 
   1  19  12       59.99       41.68      7.69 o 
   2  19  12        7.77        6.41      4.74 o 
   3  19  12        0.17       -6.08      4.75 o 
  -7  20  12      351.35      362.00     32.24 o 
  -6  20  12       39.98       27.83      9.20 o 
  -5  20  12        7.71       11.84      6.65 o 
  -4  20  12      122.35      106.40     10.76 o 
  -3  20  12        0.39        2.24      6.72 o 
  -2  20  12        7.17        7.09      7.38 o 
  -1  20  12       20.43       19.09      7.18 o 
   0  20  12        0.00       -2.88      5.32 o 
   1  20  12        0.65       -2.87      5.58 o 
   2  20  12       36.50       34.10      6.49 o 
   3  20  12        5.36        4.93      5.36 o 
  -7  21  12       28.77       20.30      6.28 o 
  -6  21  12       40.86       43.03     10.35 o 
  -5  21  12      146.08      117.67     10.68 o 
  -4  21  12       27.20       29.37      8.08 o 
  -3  21  12       47.16       56.93      9.49 o 
  -2  21  12        0.62       -9.39      6.59 o 
  -1  21  12       29.23       13.71      7.06 o 
   0  21  12        6.90       -4.40      7.81 o 
   1  21  12       34.88       19.42      8.44 o 
   2  21  12      137.99      142.79     10.58 o 
  -6  22  12       57.70       64.68     11.60 o 
  -5  22  12       30.75       26.93      7.41 o 
  -4  22  12       20.57       19.63      7.44 o 
  -3  22  12      103.30      115.91     16.41 o 
  -2  22  12        0.08      -11.95      7.06 o 
  -1  22  12      117.62      117.85     12.57 o 
   0  22  12       72.67       40.38      9.27 o 
   1  22  12        3.94       -5.59      7.21 o 
   2  22  12       58.21       44.89     13.05 o 
  -6  23  12        0.73        8.48      8.14 o 
  -5  23  12       10.60       11.00      6.70 o 
  -4  23  12       50.24       48.06      9.07 o 
  -3  23  12       19.07       17.45      8.04 o 
  -2  23  12       26.27       39.65      9.22 o 
  -1  23  12        0.24      -13.33      6.66 o 
   0  23  12       11.08       -1.50      9.81 o 
   1  23  12       10.58       10.47      9.88 o 
  -5  24  12        1.42       -0.27      7.11 o 
  -4  24  12        3.97        8.22      7.15 o 
  -3  24  12       52.11       57.98     10.25 o 
  -2  24  12      108.81      107.33     12.46 o 
  -1  24  12       68.38       53.68     10.79 o 
   0  24  12       15.47       43.35     13.23 o 
   1  24  12      114.73      133.79     12.00 o 
  -5  25  12       66.96       66.00      9.66 o 
  -4  25  12       93.32      126.33     12.41 o 
  -3  25  12        9.00        6.49      7.66 o 
  -2  25  12       42.07       51.27     10.33 o 
  -1  25  12       68.48       71.29     14.79 o 
   0  25  12        0.01      -14.94      8.92 o 
  -4  26  12        0.82        5.68      7.72 o 
  -3  26  12        1.98        3.19      7.83 o 
  -2  26  12       12.37       12.75     10.37 o 
  -1  26  12      104.63       99.71     16.39 o 
  -2  27  12      188.08      207.62     34.98 o 
  -9   1  13       31.83       39.21      9.69 o 
  -8   1  13       44.20       53.66     13.82 o 
  -7   1  13        5.71       -1.50     12.62 o 
  -6   1  13      367.56      364.62     22.82 o 
  -5   1  13        1.59        3.12      4.39 o 
  -4   1  13        2.85        0.55      4.45 o 
  -3   1  13      755.40      771.21     19.03 o 
  -2   1  13       86.38       80.90      7.59 o 
  -1   1  13        3.22       -3.87      3.49 o 
   0   1  13      314.01      359.67     11.39 o 
   1   1  13      148.01      182.78      8.17 o 
   2   1  13       19.09       21.13      5.29 o 
   3   1  13      132.41      134.18      8.94 o 
   4   1  13       80.98       58.54      6.64 o 
   5   1  13       32.09       40.89      6.35 o 
  -9   2  13        7.46       17.08      8.30 o 
  -8   2  13      140.58      131.14     13.78 o 
  -7   2  13        1.76        1.45      7.42 o 
  -6   2  13      606.39      641.95     45.77 o 
  -5   2  13       29.35       31.27      5.43 o 
  -4   2  13      235.08      204.23     10.41 o 
  -3   2  13       62.74      123.05     12.61 o 
  -2   2  13       15.73       12.71      5.17 o 
  -1   2  13        1.40       -1.66      3.63 o 
   0   2  13       44.26       16.15      4.70 o 
   1   2  13        3.83        4.32      3.73 o 
   2   2  13      115.39      128.43     12.43 o 
   3   2  13      752.55      853.22     19.03 o 
   4   2  13        9.76       18.78      7.53 o 
   5   2  13       28.05       24.96      5.81 o 
  -9   3  13      106.21      116.03     15.57 o 
  -8   3  13      198.98      180.78     15.69 o 
  -7   3  13        3.35        8.60      7.55 o 
  -6   3  13      115.09      156.31     30.02 o 
  -5   3  13      400.07      329.79     11.22 o 
  -4   3  13      599.44      489.33     14.53 o 
  -3   3  13       81.99       99.90      8.10 o 
  -2   3  13      316.24      348.00     12.93 o 
  -1   3  13       29.85       38.30      5.03 o 
   0   3  13        8.75       -1.59      3.77 o 
   1   3  13       15.69        8.05      3.96 o 
   2   3  13      797.29      883.64     19.07 o 
   3   3  13       42.44       20.39      5.80 o 
   4   3  13        3.82        6.93      5.05 o 
   5   3  13       36.80       37.26      6.20 o 
  -9   4  13       91.78      105.89     19.63 o 
  -8   4  13       16.12        5.08     20.08 o 
  -7   4  13       14.18       32.72      9.11 o 
  -6   4  13       16.49        5.61      8.53 o 
  -5   4  13      103.59       96.38     10.02 o 
  -4   4  13      110.44      144.12      9.06 o 
  -3   4  13      219.28      263.55     17.19 o 
  -2   4  13      207.86      245.97     11.42 o 
  -1   4  13      279.32      295.47      9.97 o 
   0   4  13       11.56       15.32      4.64 o 
   1   4  13        6.67        6.13      4.17 o 
   2   4  13      330.54      321.58     11.68 o 
   3   4  13        7.33        4.33      5.04 o 
   4   4  13       84.07       78.33      7.38 o 
  -9   5  13       15.64       19.89     12.59 o 
  -8   5  13        7.13        4.45      7.52 o 
  -7   5  13        2.06       -2.13      6.94 o 
  -6   5  13        0.29        2.87      7.72 o 
  -5   5  13        6.38       12.80      5.33 o 
  -4   5  13        2.04       -3.72      4.63 o 
  -3   5  13       36.80       49.15      6.69 o 
  -2   5  13       25.09       17.27      5.31 o 
  -1   5  13       28.38       19.92      4.70 o 
   0   5  13        2.18        0.12      4.31 o 
   1   5  13       12.25       10.03      4.28 o 
   2   5  13       71.16      110.51      8.04 o 
   3   5  13      296.90      271.79     15.02 o 
   4   5  13       36.15       49.08      8.45 o 
  -9   6  13        1.55        5.41     12.32 o 
  -8   6  13        1.98       -9.21     11.18 o 
  -7   6  13        7.89       28.17      9.25 o 
  -6   6  13        5.08        7.10      7.67 o 
  -5   6  13       91.59       93.05      7.28 o 
  -4   6  13     1630.90     1669.15     31.24 o 
  -3   6  13      132.37      152.59      9.75 o 
  -2   6  13       20.12       14.75      5.55 o 
  -1   6  13       17.03       25.59      4.86 o 
   0   6  13      215.48      241.14     13.26 o 
   1   6  13       55.95       62.57      5.95 o 
   2   6  13        1.74       -3.52      4.34 o 
   3   6  13      425.69      396.68     13.27 o 
   4   6  13       11.92       15.81      5.23 o 
  -9   7  13        2.26        5.34     12.04 o 
  -8   7  13      188.63      145.16     22.29 o 
  -7   7  13      424.95      425.00     20.52 o 
  -6   7  13        8.91       11.35      6.22 o 
  -5   7  13        3.33        2.35      4.45 o 
  -4   7  13      219.45      282.91     17.23 o 
  -3   7  13      169.79      196.92     10.95 o 
  -2   7  13        4.29        3.73      5.08 o 
  -1   7  13        4.59        1.11      4.05 o 
   0   7  13       20.70        7.67      4.25 o 
   1   7  13       28.87       41.36      5.49 o 
   2   7  13       91.65       84.17      7.37 o 
   3   7  13      117.59      105.19      8.17 o 
   4   7  13       29.01       30.28      6.52 o 
  -9   8  13       25.55       24.05     14.52 o 
  -8   8  13      204.77      115.22     20.60 o 
  -7   8  13       41.93       50.29     16.01 o 
  -6   8  13      247.44      246.72     10.94 o 
  -5   8  13       18.89       22.29      5.20 o 
  -4   8  13       16.72        6.38      8.91 o 
  -3   8  13       95.04       91.35      8.05 o 
  -2   8  13      520.24      533.24     16.15 o 
  -1   8  13       10.36        7.25      4.23 o 
   0   8  13      202.77      186.11      9.74 o 
   1   8  13       91.76      108.83      7.91 o 
   2   8  13       34.11       54.68      6.39 o 
   3   8  13        2.90       -0.40      4.78 o 
   4   8  13      291.37      298.00     12.24 o 
  -9   9  13        9.56        8.52     12.84 o 
  -8   9  13        0.07       21.28     12.33 o 
  -7   9  13      138.42      154.49     22.35 o 
  -6   9  13       40.94       42.57      6.44 o 
  -5   9  13        1.16       -4.32      4.24 o 
  -4   9  13      136.80      146.09      9.27 o 
  -3   9  13      536.59      579.15     22.00 o 
  -2   9  13       32.13       14.09      5.85 o 
  -1   9  13       15.24        8.31      4.45 o 
   0   9  13       31.00       29.35      5.48 o 
   1   9  13        2.76       -1.52      4.35 o 
   2   9  13       56.48       76.36      7.15 o 
   3   9  13       43.79       44.13      6.51 o 
   4   9  13        2.13        2.10      4.95 o 
  -9  10  13       20.69       22.14     15.33 o 
  -8  10  13       73.18       49.76     16.52 o 
  -7  10  13      196.16      141.50     21.61 o 
  -6  10  13       10.35        9.55      6.08 o 
  -5  10  13       53.07       78.87      6.98 o 
  -4  10  13        0.09       -6.64      4.37 o 
  -3  10  13      348.57      379.54     13.92 o 
  -2  10  13      583.82      613.00     24.45 o 
  -1  10  13      161.70      203.60      9.64 o 
   0  10  13        0.87       -4.38      4.31 o 
   1  10  13       84.51       68.86      8.46 o 
   2  10  13       11.09       19.94      5.43 o 
   3  10  13       24.43       31.31      5.93 o 
   4  10  13       22.54       13.96      5.59 o 
  -9  11  13        3.84        8.99     13.89 o 
  -8  11  13      412.66      408.98     33.17 o 
  -7  11  13       79.52      119.82     20.62 o 
  -6  11  13        0.23        5.18     10.07 o 
  -5  11  13      210.46      213.48     10.64 o 
  -4  11  13       11.14       13.98      5.51 o 
  -3  11  13       18.06        9.22      5.53 o 
  -2  11  13       23.01       43.37      7.10 o 
  -1  11  13      177.64      185.61      9.43 o 
   0  11  13      438.60      484.44     13.62 o 
   1  11  13       29.34       12.42      5.31 o 
   2  11  13      105.14       93.32      7.88 o 
   3  11  13       17.38       16.90      5.43 o 
   4  11  13        3.09        1.26      5.01 o 
  -8  12  13      378.90      430.06     34.44 o 
  -7  12  13      584.55      585.45     37.38 o 
  -6  12  13      410.38      374.88     17.01 o 
  -5  12  13        5.43       14.10      5.90 o 
  -4  12  13      171.33      190.36     10.63 o 
  -3  12  13        3.17        1.88      5.26 o 
  -2  12  13        4.55        5.71      5.78 o 
  -1  12  13      569.67      614.77     16.77 o 
   0  12  13      774.68      876.52     21.21 o 
   1  12  13       47.12       64.69      8.69 o 
   2  12  13        4.79       -6.18      5.09 o 
   3  12  13        0.79        0.67      4.96 o 
   4  12  13        6.47        7.36      5.27 o 
  -8  13  13      126.97      148.76     23.51 o 
  -7  13  13       40.28       96.14     19.78 o 
  -6  13  13       26.39       30.59     14.28 o 
  -5  13  13       34.55       28.41      6.34 o 
  -4  13  13       31.69       50.85      6.79 o 
  -3  13  13       67.12       82.39      8.17 o 
  -2  13  13       98.30      101.34      9.18 o 
  -1  13  13      910.72     1006.28     22.24 o 
   0  13  13      160.59      145.19      9.02 o 
   1  13  13       87.40       88.56      8.94 o 
   2  13  13        1.15       -7.39      5.65 o 
   3  13  13        1.43       -4.76      3.89 o 
   4  13  13        0.13       -2.23      5.07 o 
  -8  14  13       16.58       23.22     13.80 o 
  -7  14  13      175.80      244.79     28.69 o 
  -6  14  13        3.56       -0.30      6.65 o 
  -5  14  13       22.33       30.29      6.80 o 
  -4  14  13      145.94      168.21     12.26 o 
  -3  14  13        0.00       -4.92      5.22 o 
  -2  14  13      270.00      280.31     18.33 o 
  -1  14  13       79.92       80.79      8.15 o 
   0  14  13      374.10      391.69     13.11 o 
   1  14  13        9.45       20.64      6.22 o 
   2  14  13        1.47       -2.59      5.25 o 
   3  14  13        0.19       -3.78      4.04 o 
  -8  15  13       54.54       34.50     15.17 o 
  -7  15  13       57.20       67.16     17.26 o 
  -6  15  13      134.77      125.47     12.37 o 
  -5  15  13        1.44       -0.02      7.45 o 
  -4  15  13        0.02       -0.17      6.07 o 
  -3  15  13        2.85        6.08      5.72 o 
  -2  15  13       18.97       26.03      6.67 o 
  -1  15  13      724.30      804.23     19.91 o 
   0  15  13       21.78       15.69      5.41 o 
   1  15  13        1.30       -1.04      5.67 o 
   2  15  13      100.06       96.66      8.73 o 
   3  15  13        0.64       -1.85      4.06 o 
  -8  16  13       28.50       25.32     14.93 o 
  -7  16  13        9.49      -12.86     10.74 o 
  -6  16  13       44.86       56.45     12.83 o 
  -5  16  13       89.09       85.97      9.05 o 
  -4  16  13      204.84      200.95     21.45 o 
  -3  16  13       52.43       49.62      8.95 o 
  -2  16  13      287.94      281.46     13.75 o 
  -1  16  13      137.70      145.38     10.01 o 
   0  16  13      141.48      119.43      8.43 o 
   1  16  13       69.93       53.60      7.88 o 
   2  16  13        0.56       -2.75      5.42 o 
   3  16  13        7.77       -0.10      4.68 o 
  -7  17  13      122.77       75.30     19.93 o 
  -6  17  13      221.22      208.90     15.86 o 
  -5  17  13        8.62       12.97      6.19 o 
  -4  17  13        4.80       -1.64     10.38 o 
  -3  17  13      115.26      110.71     11.33 o 
  -2  17  13       23.80       24.20      7.14 o 
  -1  17  13       24.05       19.30      6.20 o 
   0  17  13      134.48      140.33      9.18 o 
   1  17  13       88.63      103.59      9.97 o 
   2  17  13        0.23       -5.43      6.32 o 
   3  17  13       16.18       10.97      5.40 o 
  -7  18  13        1.70       15.41     15.63 o 
  -6  18  13       13.95       22.70      8.66 o 
  -5  18  13        6.04       -4.59      5.61 o 
  -4  18  13       15.10        6.64      6.78 o 
  -3  18  13       32.50       44.67      8.84 o 
  -2  18  13      385.88      420.06     19.10 o 
  -1  18  13       59.43       61.50      7.70 o 
   0  18  13       19.43       24.73      6.82 o 
   1  18  13       58.33       70.16      8.67 o 
   2  18  13        5.45       11.46      6.55 o 
  -7  19  13      219.55      217.18     30.51 o 
  -6  19  13      262.23      323.08     22.84 o 
  -5  19  13      108.75      107.44     12.50 o 
  -4  19  13       43.77       26.95      7.92 o 
  -3  19  13        0.51       -3.37      6.61 o 
  -2  19  13       97.32       83.66     13.16 o 
  -1  19  13      110.00       95.33     11.88 o 
   0  19  13      404.95      439.90     15.74 o 
   1  19  13       41.71       27.25      7.50 o 
   2  19  13       67.89       57.11     18.19 o 
  -6  20  13        8.34        0.73      4.60 o 
  -5  20  13       83.57       92.24     14.99 o 
  -4  20  13        0.30      -10.82      6.35 o 
  -3  20  13      193.80      149.45     13.05 o 
  -2  20  13        0.02        0.60     10.16 o 
  -1  20  13       21.18       14.96      8.41 o 
   0  20  13       36.88       39.86      8.33 o 
   1  20  13       12.91       18.91      7.19 o 
   2  20  13        8.12        0.82      8.17 o 
  -6  21  13       37.15       34.89      6.13 o 
  -5  21  13       21.06       13.73      7.03 o 
  -4  21  13       24.71       21.11      9.87 o 
  -3  21  13       25.49       37.84      9.36 o 
  -2  21  13        0.03       -1.61      7.27 o 
  -1  21  13      291.49      318.95     18.65 o 
   0  21  13       17.19       16.11     11.55 o 
   1  21  13       34.83       25.18      8.87 o 
  -6  22  13       29.60       27.51      6.21 o 
  -5  22  13       29.59       31.65      7.83 o 
  -4  22  13       51.77       52.51     11.79 o 
  -3  22  13        2.98        4.88      7.92 o 
  -2  22  13       65.23       71.27     19.41 o 
  -1  22  13        1.57        6.79      8.63 o 
   0  22  13       44.71       38.70      9.97 o 
   1  22  13      108.20      106.38     13.07 o 
  -5  23  13       36.20       21.10      7.82 o 
  -4  23  13       74.61       69.11     10.35 o 
  -3  23  13        2.54        4.33      7.54 o 
  -2  23  13       58.24       38.19      9.91 o 
  -1  23  13        3.66      -13.98      6.99 o 
   0  23  13       53.16       68.45     26.71 o 
  -4  24  13        7.59       10.55      9.80 o 
  -3  24  13       57.24       49.66     10.14 o 
  -2  24  13        6.13        1.52      8.19 o 
  -1  24  13       61.41       51.24     11.26 o 
   0  24  13       37.51       30.88     12.20 o 
  -3  25  13        0.12        6.57      8.23 o 
  -2  25  13        9.31        8.37      9.27 o 
  -1  25  13        4.51       -5.85     10.47 o 
  -9   0  14        4.21       17.52     11.80 o 
  -8   0  14        7.48        0.09     10.50 o 
  -7   0  14        8.19        7.76     11.79 o 
  -6   0  14      334.34      365.92     27.54 o 
  -5   0  14      117.70      115.94     15.94 o 
  -4   0  14      101.11      121.75     12.52 o 
  -3   0  14     1224.89     1202.57     54.28 o 
  -2   0  14      398.26      395.80     19.85 o 
  -1   0  14      581.99      615.87     21.18 o 
   0   0  14      156.43      213.11     14.22 o 
   1   0  14      169.63      203.67     17.33 o 
   2   0  14      188.49      228.73     15.85 o 
   3   0  14      539.48      582.56     29.73 o 
   4   0  14       31.58       20.12      8.46 o 
  -9   1  14      112.53      101.44     17.74 o 
  -8   1  14       22.30       15.37      8.53 o 
  -7   1  14      215.05      211.96     16.82 o 
  -6   1  14        3.32        5.29      7.99 o 
  -5   1  14      483.85      529.41     15.00 o 
  -4   1  14       13.96       13.91      5.77 o 
  -3   1  14      186.65      123.00      9.24 o 
  -2   1  14      102.60       81.29      8.17 o 
  -1   1  14        3.54        2.27      4.06 o 
   0   1  14        0.74       -0.90      4.17 o 
   1   1  14       94.57       63.15      7.88 o 
   2   1  14       37.86       39.50      6.17 o 
   3   1  14       25.56       22.64      5.89 o 
   4   1  14       61.55       58.86      7.03 o 
  -9   2  14       11.27       31.82      9.32 o 
  -8   2  14        5.30        3.28      7.84 o 
  -7   2  14       31.35       25.65      9.28 o 
  -6   2  14       61.14       68.84      6.19 o 
  -5   2  14      133.76      126.59      8.44 o 
  -4   2  14        3.67       -2.74      5.20 o 
  -3   2  14      120.24      122.08      9.32 o 
  -2   2  14       24.19       18.06      5.96 o 
  -1   2  14       35.30       10.92      4.63 o 
   0   2  14       28.59       35.29      6.23 o 
   1   2  14       17.06        8.80      5.91 o 
   2   2  14       64.53       50.47      6.49 o 
   3   2  14      302.64      296.19     14.47 o 
   4   2  14       37.36       47.88      6.79 o 
  -9   3  14        1.30       -3.43      7.34 o 
  -8   3  14        7.13       -2.66      7.47 o 
  -7   3  14       76.91       79.48     11.65 o 
  -6   3  14      253.68      278.82     10.96 o 
  -5   3  14        7.25       -0.01      4.82 o 
  -4   3  14     1201.36     1219.68     25.67 o 
  -3   3  14       27.88       12.44      5.85 o 
  -2   3  14        8.70        4.81      5.29 o 
  -1   3  14      302.14      349.66     11.42 o 
   0   3  14       13.78       -0.75      5.85 o 
   1   3  14      205.30      207.81     14.85 o 
   2   3  14        4.88        4.31      4.98 o 
   3   3  14        2.16        7.33      5.32 o 
   4   3  14       21.65       17.43      5.66 o 
  -9   4  14       14.08        4.29     11.87 o 
  -8   4  14        0.00       -3.62      7.19 o 
  -7   4  14       32.75       27.96      9.81 o 
  -6   4  14       45.89       39.68      6.14 o 
  -5   4  14        0.79       -6.20      5.32 o 
  -4   4  14      236.66      192.99     10.80 o 
  -3   4  14       71.70       68.21      7.80 o 
  -2   4  14      140.68      182.67     10.95 o 
  -1   4  14      213.52      196.14      9.50 o 
   0   4  14      439.42      356.94     11.91 o 
   1   4  14      165.72      170.27     11.33 o 
   2   4  14       52.41       40.97      6.63 o 
   3   4  14        6.68        8.45      5.28 o 
   4   4  14        0.14        5.29      5.26 o 
  -9   5  14       12.49       37.16     14.91 o 
  -8   5  14       25.87       47.90     10.30 o 
  -7   5  14      272.23      273.64     28.42 o 
  -6   5  14       34.32       40.02      6.86 o 
  -5   5  14        0.75        2.15      4.87 o 
  -4   5  14       58.00       45.23      9.58 o 
  -3   5  14       18.61       16.31      5.94 o 
  -2   5  14       12.02        6.90      5.41 o 
  -1   5  14        3.90       -0.19      4.37 o 
   0   5  14       56.45       42.85      5.93 o 
   1   5  14       12.38       -7.40      4.99 o 
   2   5  14       17.44       26.93      5.81 o 
   3   5  14        3.24        9.49      5.26 o 
   4   5  14        0.01       -7.44      4.83 o 
  -9   6  14        2.98      -13.38     11.52 o 
  -8   6  14       22.75        3.45     11.95 o 
  -7   6  14      157.09      127.31     14.06 o 
  -6   6  14      284.23      297.26     12.33 o 
  -5   6  14      105.98      126.73      8.61 o 
  -4   6  14       88.80       78.08      7.81 o 
  -3   6  14       99.25       96.59      8.65 o 
  -2   6  14       88.06       99.03      8.66 o 
  -1   6  14        6.38       17.55      4.97 o 
   0   6  14      145.27      128.79      8.41 o 
   1   6  14        1.20       -6.39      4.67 o 
   2   6  14        1.74        4.10      5.04 o 
   3   6  14       96.88      103.36      8.32 o 
   4   6  14        0.45       -5.02      4.86 o 
  -9   7  14       27.61       20.77     13.86 o 
  -8   7  14       36.21       46.66     15.55 o 
  -7   7  14       80.68      110.82     19.10 o 
  -6   7  14        8.31        7.34      5.46 o 
  -5   7  14      150.61      111.28      8.28 o 
  -4   7  14       21.83       45.99      6.72 o 
  -3   7  14        1.42       -4.69      5.07 o 
  -2   7  14        1.56        2.52      5.39 o 
  -1   7  14       64.02       54.35      6.40 o 
   0   7  14        6.34        4.67      4.70 o 
   1   7  14       18.47       19.85      6.30 o 
   2   7  14       27.02       19.56      5.59 o 
   3   7  14       28.41       35.33      6.37 o 
   4   7  14        0.01        3.60      5.15 o 
  -9   8  14        1.40        2.03     12.83 o 
  -8   8  14        5.80       23.30     14.40 o 
  -7   8  14      120.90      116.71     20.30 o 
  -6   8  14        2.25        2.96      5.19 o 
  -5   8  14       33.36       44.04      6.18 o 
  -4   8  14        1.28       11.40      5.36 o 
  -3   8  14       68.61       51.87      7.13 o 
  -2   8  14        0.01        5.09      5.41 o 
  -1   8  14      262.29      267.09     10.97 o 
   0   8  14      664.29      690.07     16.44 o 
   1   8  14        9.95        4.25      5.40 o 
   2   8  14       36.55       34.10      6.75 o 
   3   8  14        3.59       -2.44      5.01 o 
  -8   9  14        8.48       38.39     15.37 o 
  -7   9  14        0.21        7.67     12.60 o 
  -6   9  14        7.62       -3.86      5.09 o 
  -5   9  14      128.60      116.76      8.49 o 
  -4   9  14       26.91       14.80      5.33 o 
  -3   9  14       69.25       81.23      8.36 o 
  -2   9  14      139.44      131.59     10.72 o 
  -1   9  14        1.27       -7.15      4.92 o 
   0   9  14        0.64       15.58      5.39 o 
   1   9  14       29.34       27.43      6.58 o 
   2   9  14      107.93      115.89      9.34 o 
   3   9  14        3.68       -0.16      5.00 o 
  -8  10  14      329.90      270.40     30.18 o 
  -7  10  14        2.58       10.79     13.02 o 
  -6  10  14        0.40        1.11      6.31 o 
  -5  10  14       70.87       83.76      7.55 o 
  -4  10  14        0.04       -2.50      4.96 o 
  -3  10  14      357.18      398.97     14.71 o 
  -2  10  14      281.86      286.41     19.24 o 
  -1  10  14        3.78        4.35      5.50 o 
   0  10  14       12.19       14.55      5.24 o 
   1  10  14        3.62       -2.71      5.38 o 
   2  10  14       59.20       58.43     12.26 o 
   3  10  14       62.36       60.13      7.22 o 
  -8  11  14       20.41        5.36     13.49 o 
  -7  11  14       15.87       11.57     12.12 o 
  -6  11  14      245.55      281.91     16.33 o 
  -5  11  14       96.72      103.46      8.12 o 
  -4  11  14       15.29       -3.83      5.72 o 
  -3  11  14      328.19      327.34     24.78 o 
  -2  11  14      134.62      128.66     10.20 o 
  -1  11  14      135.45      143.63      9.83 o 
   0  11  14       35.33       29.80      5.77 o 
   1  11  14       80.71       86.73      9.08 o 
   2  11  14        0.83       -3.13      5.36 o 
   3  11  14       10.55       11.37      5.75 o 
  -8  12  14       22.46       47.09     16.78 o 
  -7  12  14       85.52      106.37     20.53 o 
  -6  12  14        2.03        7.25      7.20 o 
  -5  12  14        2.34        6.61      5.64 o 
  -4  12  14       61.98       52.65      7.21 o 
  -3  12  14       18.54        8.16      5.84 o 
  -2  12  14       93.16      114.65      9.96 o 
  -1  12  14        9.74        5.89      5.58 o 
   0  12  14      104.86       98.62      7.92 o 
   1  12  14        0.37       -2.58      5.25 o 
   2  12  14       21.91       17.83      5.96 o 
   3  12  14        1.49        2.42      5.39 o 
  -8  13  14       29.23       14.02     15.48 o 
  -7  13  14        7.59       51.88     15.64 o 
  -6  13  14      147.11      151.25     13.11 o 
  -5  13  14        1.11       -1.95      5.64 o 
  -4  13  14       18.29        6.41      5.40 o 
  -3  13  14      207.43      176.81     13.64 o 
  -2  13  14        2.10        6.53      6.04 o 
  -1  13  14        4.73        0.72      5.20 o 
   0  13  14       31.07       29.51      5.94 o 
   1  13  14        4.25        5.83      5.91 o 
   2  13  14        6.23       17.78      6.76 o 
   3  13  14        0.43       -0.51      4.97 o 
  -8  14  14       74.07      109.16     22.28 o 
  -7  14  14        1.57        1.32     13.31 o 
  -6  14  14        4.33        4.96      4.19 o 
  -5  14  14        2.20        4.30      6.24 o 
  -4  14  14       31.00       24.26      7.53 o 
  -3  14  14      107.65       89.20      9.34 o 
  -2  14  14      251.58      222.55     12.97 o 
  -1  14  14       33.16       33.43      6.71 o 
   0  14  14      103.46      120.93      8.81 o 
   1  14  14        3.32        9.19      5.97 o 
   2  14  14        6.31       10.72      6.33 o 
   3  14  14        9.15       11.24      5.03 o 
  -7  15  14       16.80       46.34     16.88 o 
  -6  15  14       16.61        8.92     11.34 o 
  -5  15  14        5.42        5.49      6.08 o 
  -4  15  14      278.85      274.52     16.10 o 
  -3  15  14       13.54       -1.32      5.83 o 
  -2  15  14       38.20       49.81      8.10 o 
  -1  15  14      115.81      129.58      9.74 o 
   0  15  14       47.16       60.02      7.72 o 
   1  15  14      183.08      181.16     12.40 o 
   2  15  14        6.32        4.64      7.52 o 
  -7  16  14        6.25       12.52     14.58 o 
  -6  16  14        0.18        0.41      4.43 o 
  -5  16  14       99.18       93.01     11.38 o 
  -4  16  14       62.96       67.77     10.17 o 
  -3  16  14        3.07        3.46      7.04 o 
  -2  16  14        6.25       12.96      6.61 o 
  -1  16  14        2.20        9.84     10.71 o 
   0  16  14       85.22       90.06      8.78 o 
   1  16  14      183.87      192.37     14.96 o 
   2  16  14        0.62       -8.78      5.67 o 
  -7  17  14       78.05       33.46     16.99 o 
  -6  17  14      120.03      106.91      8.11 o 
  -5  17  14       23.60       19.86      7.03 o 
  -4  17  14       71.18       69.49     11.34 o 
  -3  17  14      228.06      245.49     19.39 o 
  -2  17  14      260.56      259.83     17.10 o 
  -1  17  14       20.84        6.80      6.81 o 
   0  17  14      419.98      458.69     15.95 o 
   1  17  14       17.33       13.72      6.88 o 
   2  17  14        0.00        2.11      6.44 o 
  -7  18  14        2.02       10.65     14.38 o 
  -6  18  14       60.06       42.70      6.35 o 
  -5  18  14        0.76       -5.81      6.52 o 
  -4  18  14       36.44       41.38      8.92 o 
  -3  18  14      147.51      155.51     13.71 o 
  -2  18  14        1.14        3.20      7.72 o 
  -1  18  14       21.90       17.32      7.14 o 
   0  18  14       86.78       77.06     10.74 o 
   1  18  14        0.38        0.31      6.24 o 
  -6  19  14       20.61       18.12      8.24 o 
  -5  19  14        8.15        4.63      6.77 o 
  -4  19  14       65.92       55.54      9.74 o 
  -3  19  14      186.20      224.53     15.93 o 
  -2  19  14      250.63      253.66     17.20 o 
  -1  19  14       10.36       16.79      8.81 o 
   0  19  14        6.45        3.39      7.00 o 
   1  19  14       66.21       62.13      9.96 o 
  -6  20  14       75.11       88.38      8.21 o 
  -5  20  14       62.35       64.55      9.28 o 
  -4  20  14        8.86       10.23      8.93 o 
  -3  20  14      542.92      624.30     29.92 o 
  -2  20  14        6.03      -14.06      7.52 o 
  -1  20  14       82.57      117.30     13.10 o 
   0  20  14       21.93       17.77     11.61 o 
   1  20  14       78.32       95.18     10.46 o 
  -5  21  14       19.54       23.80      8.78 o 
  -4  21  14        4.47        7.62      7.52 o 
  -3  21  14      143.47      111.83     20.59 o 
  -2  21  14        5.66       -0.64      8.11 o 
  -1  21  14       31.23       32.24      9.80 o 
   0  21  14        0.02       -3.00      9.86 o 
  -5  22  14       18.27       17.19      7.76 o 
  -4  22  14       45.63       31.74      9.10 o 
  -3  22  14        0.74       -6.13      7.52 o 
  -2  22  14        1.40        2.44      8.43 o 
  -1  22  14       54.44       45.05     10.81 o 
   0  22  14        3.46       -0.29      8.10 o 
  -4  23  14        0.13       -4.31      7.58 o 
  -3  23  14       36.64       45.02     10.73 o 
  -2  23  14        9.37       12.40      8.94 o 
  -1  23  14       53.30       54.79     11.04 o 
  -9   1  15        0.42        1.44     12.35 o 
  -8   1  15       10.67        7.90     22.27 o 
  -7   1  15       43.07       29.65     12.47 o 
  -6   1  15       35.93       30.67      5.33 o 
  -5   1  15      134.62      141.83      9.35 o 
  -4   1  15      439.63      495.22     15.66 o 
  -3   1  15       36.79       39.36      6.78 o 
  -2   1  15       40.57       59.57      7.82 o 
  -1   1  15        2.53       -0.64      4.23 o 
   0   1  15       23.30       22.07      5.52 o 
   1   1  15       11.57       10.11      5.99 o 
   2   1  15       74.07       68.70      8.94 o 
   3   1  15        1.96       11.67      5.78 o 
  -9   2  15        0.00        1.19      8.51 o 
  -8   2  15        0.02      -11.20      7.46 o 
  -7   2  15        2.15       -9.01      7.79 o 
  -6   2  15       11.96        4.87      4.17 o 
  -5   2  15       58.98       67.74      7.18 o 
  -4   2  15      129.50      115.04      9.17 o 
  -3   2  15        2.03       14.84      7.53 o 
  -2   2  15       15.47        6.50      7.46 o 
  -1   2  15       12.26       10.59      4.99 o 
   0   2  15       88.44       63.39      6.76 o 
   1   2  15        6.16        5.55      6.16 o 
   2   2  15        1.49       -8.30      5.50 o 
   3   2  15        0.61        3.26      5.39 o 
  -8   3  15       11.12        1.06      8.36 o 
  -7   3  15       45.52       36.63     10.31 o 
  -6   3  15      269.24      245.86      9.35 o 
  -5   3  15        0.10        1.49      4.97 o 
  -4   3  15        6.46        1.89      5.47 o 
  -3   3  15        0.17       -5.34      5.27 o 
  -2   3  15        0.85       -9.39      4.69 o 
  -1   3  15       11.47        6.89      4.87 o 
   0   3  15       11.66        6.71      6.09 o 
   1   3  15        1.41        5.84      5.90 o 
   2   3  15       38.88       24.76      6.92 o 
   3   3  15       22.77       42.23      7.36 o 
  -8   4  15        0.62       -0.52      8.33 o 
  -7   4  15       21.15       33.47      9.99 o 
  -6   4  15       93.50       91.65      7.49 o 
  -5   4  15        2.13        0.43      5.08 o 
  -4   4  15        0.45       -9.57      4.78 o 
  -3   4  15       25.43       28.97      6.64 o 
  -2   4  15       94.47       62.10      7.89 o 
  -1   4  15        1.16        0.21      4.79 o 
   0   4  15        2.81        2.73      4.72 o 
   1   4  15       29.01       21.84      6.63 o 
   2   4  15        7.71       -0.54      5.90 o 
   3   4  15       79.68       86.36      9.21 o 
  -8   5  15       10.90       16.90      9.50 o 
  -7   5  15       76.40       67.89     12.23 o 
  -6   5  15       16.73       20.96      4.65 o 
  -5   5  15       83.32       96.61     14.03 o 
  -4   5  15       61.23       35.51      6.78 o 
  -3   5  15       35.29       23.63      6.18 o 
  -2   5  15        7.79       18.98      6.33 o 
  -1   5  15        0.14        1.24      5.05 o 
   0   5  15        0.03       -8.17      4.37 o 
   1   5  15        0.12       -0.84      5.75 o 
   2   5  15        0.60        1.56      6.16 o 
   3   5  15       50.69       58.56      8.36 o 
  -8   6  15      150.06      136.54     21.81 o 
  -7   6  15       73.72       91.93     13.20 o 
  -6   6  15      232.77      272.82     13.51 o 
  -5   6  15       28.07       10.28      5.35 o 
  -4   6  15      326.02      337.75     13.54 o 
  -3   6  15        5.97        6.06      5.47 o 
  -2   6  15        0.75        9.75      6.01 o 
  -1   6  15       11.85        7.35      5.22 o 
   0   6  15        3.09        2.61      4.80 o 
   1   6  15        7.63       11.90      6.31 o 
   2   6  15      107.97      106.12     10.46 o 
   3   6  15       22.78       21.00      6.13 o 
  -8   7  15        5.50        8.89     12.60 o 
  -7   7  15      272.32      271.72     29.42 o 
  -6   7  15      110.76      120.42      8.92 o 
  -5   7  15       15.49        8.91      5.59 o 
  -4   7  15       30.60       31.95      7.54 o 
  -3   7  15      101.27       75.36      8.32 o 
  -2   7  15      370.48      437.89     15.98 o 
  -1   7  15       17.95       10.49      5.69 o 
   0   7  15       31.04       28.69      5.77 o 
   1   7  15      148.06      170.45     11.84 o 
   2   7  15        9.47        7.31      6.19 o 
   3   7  15        3.71        4.90      5.57 o 
  -8   8  15       80.27       95.61     19.47 o 
  -7   8  15       16.32       14.09     12.99 o 
  -6   8  15      274.27      310.96     21.25 o 
  -5   8  15       29.16       30.61      6.36 o 
  -4   8  15      121.46      120.78      9.43 o 
  -3   8  15        0.99       13.45      6.16 o 
  -2   8  15      175.47      178.60     16.14 o 
  -1   8  15       17.87       25.07      6.15 o 
   0   8  15       91.19       89.46      7.74 o 
   1   8  15       12.08       11.46      6.36 o 
   2   8  15       53.28       51.31      8.09 o 
   3   8  15        3.40        7.08      6.20 o 
  -8   9  15        6.78       13.80     13.15 o 
  -7   9  15       76.10       78.17     17.93 o 
  -6   9  15      152.89      187.13     11.22 o 
  -5   9  15      315.35      361.93     13.35 o 
  -4   9  15      104.27      129.12      9.60 o 
  -3   9  15      428.18      433.44     15.49 o 
  -2   9  15      166.54      139.30     19.78 o 
  -1   9  15       66.17       71.97      7.89 o 
   0   9  15       32.83       11.36      5.57 o 
   1   9  15       11.94       -7.23      7.04 o 
   2   9  15       39.61       59.29     10.00 o 
   3   9  15       60.17       41.69      7.64 o 
  -8  10  15        7.11        1.66     12.89 o 
  -7  10  15       19.41       39.42     14.98 o 
  -6  10  15       13.49        2.04      4.61 o 
  -5  10  15        0.79       -2.21      5.07 o 
  -4  10  15       20.86       12.34      5.86 o 
  -3  10  15        2.98        6.52      5.86 o 
  -2  10  15      165.35      190.43     12.28 o 
  -1  10  15       17.84       39.54      7.54 o 
   0  10  15        6.72       -0.49      5.97 o 
   1  10  15       77.20       75.12      9.01 o 
   2  10  15       70.52       92.68      9.99 o 
  -8  11  15       24.38       51.17     16.68 o 
  -7  11  15      108.41      123.45     22.17 o 
  -6  11  15        0.22       -6.15      4.50 o 
  -5  11  15        4.92        6.98      5.43 o 
  -4  11  15        5.47        0.66      7.01 o 
  -3  11  15       17.65       25.66      6.69 o 
  -2  11  15       22.87       39.92      7.73 o 
  -1  11  15       24.57       33.60      7.26 o 
   0  11  15       44.82       54.75      6.72 o 
   1  11  15        1.95       14.37      6.66 o 
   2  11  15        2.37        7.27      6.47 o 
  -7  12  15       21.27       17.41     14.84 o 
  -6  12  15       23.98       43.92      6.27 o 
  -5  12  15        2.94       -9.38      5.71 o 
  -4  12  15      131.10      127.72     10.01 o 
  -3  12  15      128.27      142.48     10.68 o 
  -2  12  15       35.05       17.19      6.69 o 
  -1  12  15       11.29       22.00      7.12 o 
   0  12  15        1.94        3.40      5.65 o 
   1  12  15        0.12       -0.17      5.90 o 
   2  12  15       19.54       16.45      7.28 o 
  -7  13  15        4.61       -0.71     13.47 o 
  -6  13  15        0.01        5.91      7.94 o 
  -5  13  15       24.30       19.14      6.91 o 
  -4  13  15       92.21       56.26     10.36 o 
  -3  13  15       93.35       62.53     11.71 o 
  -2  13  15       12.53        6.38      6.34 o 
  -1  13  15        1.83       -0.99      6.17 o 
   0  13  15       87.65       88.51      8.77 o 
   1  13  15        0.09       -1.04      6.02 o 
   2  13  15        0.02        0.78      6.67 o 
  -7  14  15       57.68       69.08     18.45 o 
  -6  14  15        9.94        1.40      5.39 o 
  -5  14  15       53.85       40.26      8.07 o 
  -4  14  15        0.02       -2.02      6.66 o 
  -3  14  15       23.65       39.66      7.66 o 
  -2  14  15       67.94       42.80      7.95 o 
  -1  14  15      273.58      252.91     14.60 o 
   0  14  15       93.75      106.57      9.50 o 
   1  14  15        0.92       -5.31      5.66 o 
   2  14  15       20.37       17.11      7.32 o 
  -7  15  15       17.48       31.75     16.11 o 
  -6  15  15        1.24       -0.38      4.99 o 
  -5  15  15       25.22       10.69      6.63 o 
  -4  15  15       22.66       13.51      7.36 o 
  -3  15  15       33.73       24.05      9.12 o 
  -2  15  15       29.44       52.09      8.59 o 
  -1  15  15        6.66       10.66      8.74 o 
   0  15  15        4.96        1.51      6.73 o 
   1  15  15       80.67       55.60      8.62 o 
  -6  16  15        0.68       -5.78      5.01 o 
  -5  16  15       36.39       46.55      8.36 o 
  -4  16  15        4.76        7.95      7.40 o 
  -3  16  15       22.36        5.81      7.43 o 
  -2  16  15       39.84       41.81      8.16 o 
  -1  16  15        2.11       -7.10      6.28 o 
   0  16  15        0.00        2.05      6.40 o 
   1  16  15       11.00       17.67      7.34 o 
  -6  17  15        5.56        1.74      5.48 o 
  -5  17  15        0.01        7.14      6.79 o 
  -4  17  15        9.80        8.27      7.50 o 
  -3  17  15       83.74       70.71     10.74 o 
  -2  17  15      219.67      232.40     16.91 o 
  -1  17  15        0.16       -6.32      6.35 o 
   0  17  15      154.47      154.19     12.39 o 
   1  17  15        0.13       -4.79      6.40 o 
  -6  18  15        7.77       12.39      9.89 o 
  -5  18  15       20.46       13.40      7.41 o 
  -4  18  15       42.88       34.02      9.00 o 
  -3  18  15        2.70       -3.07      7.48 o 
  -2  18  15       63.22       75.93     16.66 o 
  -1  18  15       28.01       19.92      7.73 o 
   0  18  15       77.65       75.80      9.91 o 
  -5  19  15        0.00        5.85      6.91 o 
  -4  19  15        2.21       -1.51      7.32 o 
  -3  19  15       54.61       50.24     10.46 o 
  -2  19  15      101.36      134.95     15.86 o 
  -1  19  15       46.85       29.70     10.14 o 
   0  19  15       47.52       55.38      9.18 o 
  -5  20  15        7.58        6.30      7.30 o 
  -4  20  15        6.88       -2.14      7.52 o 
  -3  20  15       24.64       36.84      9.91 o 
  -2  20  15        0.52        2.35      8.57 o 
  -1  20  15       27.37       33.19     10.37 o 
  -4  21  15       45.02       40.95     11.47 o 
  -3  21  15        2.41       -6.29      7.91 o 
  -2  21  15       61.20       67.04     21.65 o 
  -8   0  16       76.40      127.01     20.75 o 
  -7   0  16        0.38       15.92     13.10 o 
  -6   0  16       53.12       49.89      8.67 o 
  -5   0  16      243.74      201.68     16.10 o 
  -4   0  16       79.82       43.54     16.85 o 
  -3   0  16        1.00       -7.29      7.24 o 
  -2   0  16       37.78       47.47     10.78 o 
  -1   0  16       28.24       26.00     10.08 o 
   0   0  16      183.06      254.12     16.82 o 
   1   0  16        0.24       10.40      8.99 o 
   2   0  16        1.00       -7.07      8.74 o 
  -8   1  16       24.85       27.54     10.15 o 
  -7   1  16       14.58       10.64      9.38 o 
  -6   1  16       21.78       15.34      5.13 o 
  -5   1  16      109.65      104.05      8.95 o 
  -4   1  16      332.98      280.05     13.14 o 
  -3   1  16        0.30        2.38      5.54 o 
  -2   1  16        1.01       -5.46      5.26 o 
  -1   1  16       14.24       14.89      7.45 o 
   0   1  16        4.90       13.44      5.65 o 
   1   1  16       64.96       71.91      9.07 o 
   2   1  16        7.99        9.48      7.04 o 
  -8   2  16       91.14       68.17     12.06 o 
  -7   2  16        1.22        6.88      8.95 o 
  -6   2  16      222.91      209.44      9.70 o 
  -5   2  16        0.34       -0.44      5.36 o 
  -4   2  16       79.26       72.52      8.36 o 
  -3   2  16        1.68       -0.94      5.56 o 
  -2   2  16       83.60       75.75      8.52 o 
  -1   2  16       11.01        2.37      5.86 o 
   0   2  16       30.39       19.52      5.73 o 
   1   2  16       62.63       59.44      8.55 o 
   2   2  16        2.09       -5.67      5.97 o 
  -8   3  16        1.03        1.13      9.17 o 
  -7   3  16       44.68       44.61     11.02 o 
  -6   3  16       43.36       17.58      5.24 o 
  -5   3  16       23.14       17.15      6.21 o 
  -4   3  16      234.46      218.06     12.42 o 
  -3   3  16       31.23       43.48      7.50 o 
  -2   3  16       25.70       27.28      8.30 o 
  -1   3  16       13.62        3.54      5.94 o 
   0   3  16       45.73       49.90      6.64 o 
   1   3  16        0.07        0.08      6.22 o 
   2   3  16        0.97       -1.77      6.20 o 
  -8   4  16       11.24        5.90      9.78 o 
  -7   4  16       58.98       43.22     15.25 o 
  -6   4  16        2.90        2.54      4.73 o 
  -5   4  16      172.18      160.30     10.47 o 
  -4   4  16       41.15       19.35      6.55 o 
  -3   4  16       54.66       51.71      7.67 o 
  -2   4  16        7.64       -4.56      5.46 o 
  -1   4  16       12.67        3.82      6.02 o 
   0   4  16       82.03      103.79      8.31 o 
   1   4  16       76.50       68.89      9.02 o 
   2   4  16      143.91      176.85     12.76 o 
  -8   5  16        0.33       12.78     14.07 o 
  -7   5  16       20.44        8.14     21.74 o 
  -6   5  16        7.00        2.97      4.70 o 
  -5   5  16      258.52      280.95     26.55 o 
  -4   5  16       37.08       36.49      7.27 o 
  -3   5  16        0.56        6.59      5.78 o 
  -2   5  16        4.98        2.57      5.70 o 
  -1   5  16       34.08       38.71      8.86 o 
   0   5  16       87.22      135.13      9.30 o 
   1   5  16       14.36       16.13      7.11 o 
   2   5  16        5.61        4.95      6.59 o 
  -8   6  16       37.64       26.43     15.00 o 
  -7   6  16        0.02       -9.04      8.97 o 
  -6   6  16        0.90       -5.38      4.49 o 
  -5   6  16       25.50       23.14      6.31 o 
  -4   6  16        1.35       -3.89      5.28 o 
  -3   6  16      128.57      112.26      9.61 o 
  -2   6  16       16.38        3.59      6.20 o 
  -1   6  16       30.94       19.91      7.23 o 
   0   6  16       61.50       55.37      7.11 o 
   1   6  16       38.74       54.48      8.67 o 
   2   6  16      141.37      187.87     13.25 o 
  -8   7  16        2.94        9.03     12.99 o 
  -7   7  16       14.58       16.32     14.44 o 
  -6   7  16      160.95      175.38      9.28 o 
  -5   7  16       70.69       85.69      8.48 o 
  -4   7  16      113.49      107.43      9.42 o 
  -3   7  16        0.15        0.16      5.75 o 
  -2   7  16       12.19       -8.54      6.52 o 
  -1   7  16      258.75      332.61     15.28 o 
   0   7  16       16.21       19.24      5.73 o 
   1   7  16      133.50      123.37     11.20 o 
   2   7  16       18.86       37.60      8.25 o 
  -8   8  16       34.41       22.16     13.91 o 
  -7   8  16        0.00       17.90     13.41 o 
  -6   8  16       38.92       35.41      5.86 o 
  -5   8  16      129.20      139.26      9.90 o 
  -4   8  16        4.40       11.64      6.21 o 
  -3   8  16       76.61       83.30      9.85 o 
  -2   8  16       28.61        8.16      6.35 o 
  -1   8  16       77.91       79.33     13.07 o 
   0   8  16      162.83      156.54     10.63 o 
   1   8  16       14.63       13.46      7.00 o 
   2   8  16       59.38       46.52      8.64 o 
  -7   9  16       64.43       45.66     16.25 o 
  -6   9  16        3.05        1.35      5.21 o 
  -5   9  16       40.95       28.86      6.54 o 
  -4   9  16       57.45       46.11      7.13 o 
  -3   9  16       70.57       71.87      8.74 o 
  -2   9  16       34.33       28.91      7.37 o 
  -1   9  16        0.51        1.52      6.18 o 
   0   9  16       17.71       23.74      6.74 o 
   1   9  16       82.17       91.16     10.08 o 
   2   9  16        0.24        6.25      6.92 o 
  -7  10  16       18.85        9.65     14.47 o 
  -6  10  16        0.96        0.99      5.14 o 
  -5  10  16       50.72       43.31      7.15 o 
  -4  10  16       15.06        6.94      5.82 o 
  -3  10  16       63.13       58.24     10.82 o 
  -2  10  16        1.27       13.07      6.53 o 
  -1  10  16        2.52        0.15      6.29 o 
   0  10  16       47.50       30.65      7.15 o 
   1  10  16        0.64       -5.77      6.03 o 
  -7  11  16       45.31       58.38     18.75 o 
  -6  11  16       11.18        4.18      5.47 o 
  -5  11  16        0.23        2.49      6.59 o 
  -4  11  16       57.69       49.09      8.60 o 
  -3  11  16       22.47       22.90      6.88 o 
  -2  11  16       91.67       71.20      9.00 o 
  -1  11  16       48.97       26.14     11.66 o 
   0  11  16       35.60       20.73      6.65 o 
   1  11  16        1.33        6.51      6.62 o 
  -7  12  16       18.56        5.86     13.96 o 
  -6  12  16      122.64      137.25     12.43 o 
  -5  12  16        5.04        4.24      6.91 o 
  -4  12  16       11.04        6.87      6.02 o 
  -3  12  16       10.95        3.23      6.16 o 
  -2  12  16       15.06       21.33      7.43 o 
  -1  12  16       31.19       24.93      7.68 o 
   0  12  16       27.30       26.97      7.91 o 
   1  12  16        0.33       -4.56      6.76 o 
  -7  13  16       50.29       51.08     18.24 o 
  -6  13  16        0.40        1.60      5.49 o 
  -5  13  16       23.41       22.08      7.38 o 
  -4  13  16       90.43       79.71     10.69 o 
  -3  13  16        0.05        3.94      6.68 o 
  -2  13  16      147.89      169.73     12.48 o 
  -1  13  16       26.60       19.84      7.25 o 
   0  13  16        2.55       -0.35      6.28 o 
   1  13  16       95.68      101.77     10.64 o 
  -6  14  16        1.17       -1.30      5.45 o 
  -5  14  16        0.00       -2.65      6.31 o 
  -4  14  16       45.64       43.93      9.62 o 
  -3  14  16        0.72        2.32      6.31 o 
  -2  14  16       27.16       24.62      7.76 o 
  -1  14  16       11.12        2.91      7.02 o 
   0  14  16      123.98      146.77     12.32 o 
  -6  15  16       13.89       22.05      8.43 o 
  -5  15  16       48.90       46.73      8.81 o 
  -4  15  16       15.72       27.96      8.57 o 
  -3  15  16       58.96       40.81      9.68 o 
  -2  15  16        0.08        6.22      7.04 o 
  -1  15  16       51.47       49.94      9.33 o 
   0  15  16        9.66       23.86      8.12 o 
  -5  16  16        3.14        2.76      7.24 o 
  -4  16  16       87.81       94.79     11.69 o 
  -3  16  16      133.56      140.00     19.08 o 
  -2  16  16      160.20      177.28     13.07 o 
  -1  16  16        1.93        2.46      7.23 o 
   0  16  16       81.22      105.34     11.22 o 
  -5  17  16       19.67       35.56      9.72 o 
  -4  17  16        1.54       -0.95      7.61 o 
  -3  17  16        2.08       -4.31      7.91 o 
  -2  17  16       13.64       20.35      9.32 o 
  -1  17  16        2.46        9.73      7.43 o 
  -4  18  16       49.47       67.15     10.98 o 
  -3  18  16       52.29       63.80     11.31 o 
  -2  18  16       39.34       43.57     10.60 o 
  -3  19  16        3.43       11.44      8.99 o 
  -7   1  17       12.08        5.46     10.23 o 
  -6   1  17        1.76        7.51      5.42 o 
  -5   1  17       54.13       27.43      6.64 o 
  -4   1  17      104.45       81.30      9.32 o 
  -3   1  17        3.05       -2.06      5.61 o 
  -2   1  17       30.42       23.05      6.98 o 
  -1   1  17       52.27       40.54      8.06 o 
   0   1  17       37.03       22.61      6.58 o 
   1   1  17       10.09       11.45      7.14 o 
  -7   2  17        3.03        0.69      9.18 o 
  -6   2  17       73.73       78.12      7.59 o 
  -5   2  17        1.23       -4.56      5.46 o 
  -4   2  17        0.11       -0.17      5.47 o 
  -3   2  17        0.36        5.45      6.14 o 
  -2   2  17        2.34        1.92      6.10 o 
  -1   2  17       11.37        6.77      6.87 o 
   0   2  17        5.80        6.61      6.05 o 
   1   2  17      237.30      299.54     16.19 o 
  -7   3  17        0.58       16.95     10.08 o 
  -6   3  17      164.93      142.80     12.44 o 
  -5   3  17       19.94        9.09      6.11 o 
  -4   3  17       12.55       12.90      6.31 o 
  -3   3  17       15.85       24.91      6.90 o 
  -2   3  17        5.41       -7.23      5.36 o 
  -1   3  17       15.68       -5.85      6.22 o 
   0   3  17        2.84       -3.86      5.57 o 
   1   3  17        0.38        4.60      8.58 o 
  -7   4  17      207.07      201.65     18.19 o 
  -6   4  17        1.47        2.80      5.24 o 
  -5   4  17        2.47       -8.41      5.23 o 
  -4   4  17       88.58       98.90      9.44 o 
  -3   4  17        0.00       -2.46      5.59 o 
  -2   4  17       10.72        6.54      6.38 o 
  -1   4  17       13.59        7.71      6.51 o 
   0   4  17       44.87       41.58      7.38 o 
   1   4  17        1.12        4.60      6.86 o 
  -7   5  17        9.74        0.81      9.81 o 
  -6   5  17       37.32       31.71      6.06 o 
  -5   5  17      217.63      193.41     11.56 o 
  -4   5  17       68.47       60.64      8.25 o 
  -3   5  17        0.01       -3.17      5.68 o 
  -2   5  17       30.43       20.67      7.07 o 
  -1   5  17       23.87       13.14      9.22 o 
   0   5  17       14.00       16.42      6.65 o 
   1   5  17       22.52       12.40      7.33 o 
  -7   6  17       95.20      120.45     24.93 o 
  -6   6  17       68.11       43.17      6.41 o 
  -5   6  17       22.13       11.23      6.17 o 
  -4   6  17       23.97       13.54      6.37 o 
  -3   6  17      107.29       96.00     10.13 o 
  -2   6  17       63.32       47.86      8.07 o 
  -1   6  17        3.68       10.92      8.97 o 
   0   6  17       20.37        8.19      6.21 o 
   1   6  17       76.17       65.83      9.64 o 
  -7   7  17       80.88       53.70     17.99 o 
  -6   7  17       68.46       60.41      7.01 o 
  -5   7  17       54.49       47.38      7.41 o 
  -4   7  17       20.44       25.09      6.98 o 
  -3   7  17       26.38       18.61      6.92 o 
  -2   7  17       21.72       22.75      7.64 o 
  -1   7  17        0.09       -8.65      6.25 o 
   0   7  17        0.06       -0.27      6.08 o 
   1   7  17       65.21       71.05     11.31 o 
  -7   8  17        0.01       -4.04     12.56 o 
  -6   8  17        2.49        1.91      5.35 o 
  -5   8  17        1.69        4.36      6.50 o 
  -4   8  17        2.15        5.20      6.20 o 
  -3   8  17       16.66       21.43      7.11 o 
  -2   8  17       45.02       38.28      8.18 o 
  -1   8  17       25.75       24.14      7.48 o 
   0   8  17        7.65        4.77      6.72 o 
  -7   9  17        7.32       34.41     16.00 o 
  -6   9  17        6.07        6.14      6.09 o 
  -5   9  17        2.77       -4.24      5.26 o 
  -4   9  17       38.80       33.71      7.22 o 
  -3   9  17        7.65       -4.55      5.81 o 
  -2   9  17      124.49      131.72     11.50 o 
  -1   9  17      175.62      184.08     13.37 o 
   0   9  17       66.91       84.68     10.25 o 
  -6  10  17        0.75       -1.52      5.91 o 
  -5  10  17        8.46        5.68      6.36 o 
  -4  10  17       18.97       14.56      6.76 o 
  -3  10  17       22.34       15.50      6.98 o 
  -2  10  17      234.59      203.43     13.75 o 
  -1  10  17      118.90       75.38      9.88 o 
   0  10  17        7.62       15.82      7.66 o 
  -6  11  17        0.00       -2.61      5.82 o 
  -5  11  17        2.13        0.09      6.51 o 
  -4  11  17       68.50       42.67      9.30 o 
  -3  11  17        2.10       -8.77      5.87 o 
  -2  11  17      336.05      441.14     35.14 o 
  -1  11  17        0.39        6.05      6.92 o 
   0  11  17       22.31       18.37      7.93 o 
  -6  12  17        1.84       -2.08      5.67 o 
  -5  12  17        7.31        7.43      7.54 o 
  -4  12  17        7.99       -4.21      7.39 o 
  -3  12  17        1.61       -6.76      6.33 o 
  -2  12  17      118.66      172.53     13.06 o 
  -1  12  17       71.92       92.73     10.70 o 
   0  12  17       49.53       36.69      9.29 o 
  -5  13  17        0.85       -0.51      6.97 o 
  -4  13  17       12.03        2.12      8.64 o 
  -3  13  17       94.37      100.99     10.33 o 
  -2  13  17      104.72      105.73     10.94 o 
  -1  13  17        0.58        1.24      7.16 o 
  -5  14  17       18.90       16.86      7.82 o 
  -4  14  17       42.71       34.87     10.08 o 
  -3  14  17        1.64       -0.32      6.73 o 
  -2  14  17       41.67       55.06      9.23 o 
  -1  14  17      130.32      123.53     12.01 o 
  -4  15  17        2.75        4.67      7.86 o 
  -3  15  17       62.19       42.41     11.32 o 
  -2  15  17        0.01       -7.33      6.70 o 
  -3  16  17       41.02       40.84     10.11 o 
  -6   0  18        5.03       -2.91     13.29 o 
  -5   0  18      150.59      145.91     20.35 o 
  -4   0  18        7.42       -0.97      8.81 o 
  -3   0  18       81.41       58.69     12.20 o 
  -2   0  18       94.68       89.05     14.39 o 
  -1   0  18        8.86       -2.60     12.66 o 
   0   0  18        8.71      -11.84     12.06 o 
  -6   1  18       25.98       20.59      6.17 o 
  -5   1  18        6.53        2.59      5.94 o 
  -4   1  18        1.36        2.00      6.11 o 
  -3   1  18        7.52        4.90      6.34 o 
  -2   1  18        0.00       12.12      6.90 o 
  -1   1  18        0.67       -6.41      7.40 o 
   0   1  18       29.10        8.15      7.35 o 
  -6   2  18        1.48        7.46      7.93 o 
  -5   2  18        3.64        6.97      6.26 o 
  -4   2  18      225.24      191.34     12.35 o 
  -3   2  18       46.22       44.99      8.27 o 
  -2   2  18       11.18        4.36      6.61 o 
  -1   2  18       10.78       11.69      7.30 o 
   0   2  18       98.07       89.11     10.65 o 
  -6   3  18       33.94       29.04      6.42 o 
  -5   3  18        5.31       -5.06      5.51 o 
  -4   3  18       28.00       27.08      7.29 o 
  -3   3  18        7.40       -6.81      5.99 o 
  -2   3  18        0.81      -11.52      5.84 o 
  -1   3  18       43.69       40.40     10.20 o 
   0   3  18       33.92       22.82      9.06 o 
  -6   4  18        6.16        2.03      5.68 o 
  -5   4  18       20.69       12.92      6.52 o 
  -4   4  18        5.43        5.96      6.50 o 
  -3   4  18       21.40       20.08      7.38 o 
  -2   4  18       19.46        3.97      6.30 o 
  -1   4  18        6.33       14.97      7.61 o 
   0   4  18        0.59        0.93      8.00 o 
  -6   5  18       12.30       -1.63      5.53 o 
  -5   5  18       10.81        0.80      6.05 o 
  -4   5  18        0.65      -10.06      5.75 o 
  -3   5  18       15.74        4.90      7.40 o 
  -2   5  18        3.12       -5.70      6.34 o 
  -1   5  18       13.89        5.40      7.27 o 
  -6   6  18        3.67       -0.03      5.77 o 
  -5   6  18       18.71       18.34      6.57 o 
  -4   6  18       13.57        6.35      6.58 o 
  -3   6  18        1.95       -7.19      6.27 o 
  -2   6  18        3.15       -3.51      6.16 o 
  -1   6  18       36.54       20.20      7.90 o 
  -6   7  18        0.12       -8.72      5.37 o 
  -5   7  18        0.11        6.35      6.21 o 
  -4   7  18        5.05        7.65      7.18 o 
  -3   7  18        1.69       -3.06      6.63 o 
  -2   7  18       58.24       64.90      9.54 o 
  -1   7  18       57.19       38.60      8.53 o 
  -5   8  18        7.15        8.63      6.49 o 
  -4   8  18       28.89       47.61      8.60 o 
  -3   8  18       13.52       12.72      7.08 o 
  -2   8  18       68.51      102.82     10.87 o 
  -1   8  18        0.85        5.47     10.52 o 
  -5   9  18        1.44       -8.32      5.83 o 
  -4   9  18       48.90       39.37      8.09 o 
  -3   9  18        0.01        0.30      7.57 o 
  -2   9  18        0.02        3.04      7.10 o 
  -1   9  18        0.05        6.46      7.30 o 
  -5  10  18       31.04       27.56      8.12 o 
  -4  10  18        1.51        1.74      6.40 o 
  -3  10  18        1.87        4.64      6.89 o 
  -2  10  18       15.61       11.27      7.47 o 
  -4  11  18        6.91        0.00      6.84 o 
  -3  11  18       17.43        5.80      7.17 o 
  -2  11  18        0.06        4.44      7.40 o 
  -3  12  18        0.09      -10.21      6.75 o 
  -4   1  19        0.13        1.41      6.08 o 
  -3   1  19       16.90       12.77      7.24 o 
  -4   2  19        4.73        3.15      6.17 o 
  -3   2  19        4.00       -9.03      6.11 o 
  -4   3  19       22.32       10.95      6.87 o 
  -3   3  19        5.49       15.96      7.17 o 
  -4   4  19       18.06       10.91      6.95 o 
  -3   4  19        0.10       -1.01      6.43 o 
                                                 
